# Supplementary material for: A high-quality bonobo genome refines the analysis of hominid evolution
Source: Nature. 2021 May 5;594(7861):77–81. doi: 10.1038/s41586-021-03519-x (PMC8172381; doi:10.1038/s41586-021-03519-x)
Supplement: Supplementary file 4 — The file contains Supplementary Tables 1-57. [file 41586_2021_3519_MOESM5_ESM.xlsx]

## Sheet: SupplTable1
Supplementary Table 1. Bonobo genome assembly comparisons
	panpan1.1	Mhudiblu_PPA_v0
Genome Coverage	26x	74x
Sequencing technology	454 GS FLX and Titanium	PacBio RSII; Illumina
Assembly method	Celera Assembler v. 5.4.3	FALCON
Total ungapped length (Mbp)	2726	3015
Gaps between scaffolds	734	64
Contig gaps	108095	619
Number of scaffolds	10984	4356
Scaffold N50 (Mbp)	8197	68247
Number of contigs	121356	4975
Contig N50 (Mbp)	66.7	16580
Segmental duplication (Mbp)	14.6	87.4
Fixed Inversions detected*	ND	11_38
Fixed Insertion/deletions	ND	5569
Genome-wide ILS (%)	3.3	5.07
Full length LINE1 (>6000 nt)	4767	6579
CAT genes**	ND	57358
Putative Novel isoforms***	ND	2334
RefSeq genes**	27216	31432
mRNAs	50068	70833
Comparison between panpan1.1 and Mhudiblu_PPA_v0 genome assemblies. PPA, Pan paniscus; ILS, incomplete lineage sorting; ND, Not Determined. *PPA_Pan specific inversions; **protein-coding and noncoding; ***Detected by Augustus PB

## Sheet: SupplTable2
Supplementary Table 2. Bonobo sequence and assembly resources
Species	Bonobo
Assembly name	Mhudiblu_PPA_v0
BioProject	PRJNA526933
Assembly accession	GCA_013052645.1
BioSample WGS	SAMN11123633
PacBio raw reads	SRR8729364-SRR8729583
Illumina	SRR13998205
PacBio Iso-Seq	SRR12095159
BAC random sequencing	AC279319.1-AC279341.1
Bionano	SUPPF_0000003186, SUPPF_0000003185
Strand-seq	SRR12095211-SRR12095261

## Sheet: SupplTable3
Supplementary Table 3. Statistics for PacBio sequencing of bonobo (Mhudiblu)
Title	Statistic
SMRT cells	220
SMRT cells (>20 kbp)	166
SMRT cells (>30 kbp)	54
Total data (ROI) (Mbp)	236,393
Total coverage (ROI) (X)	73.9
Total data (subread) (Mbp)	268,387
Total coverage (subread) (X)	85.6
ROI reads	16,530,105
High-quality subreads	23,444,328
Mean subread length (bp)	11,447
Median subread length (bp)	8,859
Subread N50 (bp)	19,334
Coverage in subreads >20 kbp (X)	40.7

## Sheet: SupplTable4
Supplementary Table 4. Bonobo assembly statistics
Number of contigs	4975
Total size of contigs (bp)	3015333734
Longest contig	91355120
Shortest contig	209
Bases in Contigs > 1 kbp	3,015,309,063 (100.0%)
Bases in Contigs > 10 kbp	3,011,873,864 (99.9%)
Bases in Contigs > 100 kbp	2,883,914,992 (95.6%)
Bases in Contigs > 1 Mbp	2,676,233,602 (88.8%)
Bases in Contigs > 10 Mbp	1,946,603,356 (64.6%)
N50 contig length	16579680
L50 contig count	48
contig %A	29.7
contig %C	20.29
contig %G	20.28
contig %T	29.73
contig %N	0
contig %non-ACGTN	0
Falcon assembly stats for Mhudiblu_PPA_v0; statistics computed after error correction (post Quiver, Pilon and indel correction)

## Sheet: SupplTable5
Supplementary Table 5. Bonobo genome assembly comparisons
	panpan1.1*	Mhudiblu_PPA_v0*
non-N bases	2682449345	2756975881
contig gaps	108095	553
contig N50 size (kbp)	68	19604
contig N50 count	10760	41
*statistics are for contigs on ordered/oriented chromosomes (i.e., not including chrUn and *_random); Contig and gap statistics for Prufer et al. (2012) compared to the Mhudiblu_PPA_v0 bonobo assembly

## Sheet: SupplTable6
Supplementary Table 6. Bonobo and chimpanzee assembly concordance of BAC end sequence mappings
Assembly feature	Bonobo	Chimpanzee
Total bases assessed for concordance*	2,783,477,718	2,792,082,718
Bases spanned by concordant best*	2,600,560,867	2,631,646,902
Proportion of bases spanned by concordant best	93.42%	94.25%
Clint BAC end sequences (CHORI-251) mapped against bonobo Mhudiblu_PPA_v0 contig assembly and against Clint_PTRv2 after using Bionano data to cut some contigs but before scaffolding into chromosomes
*Contigs greater than 300 kbp

## Sheet: SupplTable7
Supplementary Table 7. The genomic divergence among chimpanzee and bonobo and human
	SNV only divergence (%)		SNV+INDEL divergence (%)
	autosome	chrX	autosome	chrX
Bonobo_chimp	0.421±0.086	0.311±0.060	0.498±0.095	0.376±0.064
Human_bonobo	1.298±0.187	0.952±0.121	1.454±0.198	1.074±0.129
Human_chimp	1.297±0.192	0.960±0.141	1.453±0.203	1.083±0.150

## Sheet: SupplTable8
Supplementary Table 8. Bonobo FLNC statistics by tissue
prefix	Tissue	# FLNC w/PolyA	Avg FLNC Length	Median CCS Quality Score >=20	Median CCS <20 QV	Total median QV
bonobo0	NPC	257,678	1,653.5	35.89	17.18	35.11
bonobo3	NPC	225,424	3,040.2	33.77	17.14	31.72
bonobo1	NPC	181,262	1,565.8	35.94	17.67	35.39
bonobo2	NPC	203,326	2,697.5	35.54	17.57	33.35
total	na	867,690	2,240.1	35.1	17.32	33.93

## Sheet: SupplTable9
Supplementary Table 9. Bonobo genes that have potential frameshifting indels disrupting the primary isoform relative to the human reference (GRCh38)
gene_id	source_gene	alignment_id	bonobo_gene_coords	indel type	human_gene_coords	bonobo_indel_coords	human_indel_coords
Bonobo_G0000297	ENSG00000187867.10	ENST00000669674.2-0	001562F_41893_qpd_scaf:12676-21698	CodingDeletion	chr19:14053362-14062076	001562F_41893_qpd_scaf:20658-20658	chr19:14054352-14054354
Bonobo_G0000297	ENSG00000187867.10	ENST00000669674.2-0	001562F_41893_qpd_scaf:12676-21698	CodingInsertion	chr19:14053362-14062076	001562F_41893_qpd_scaf:20663-20664	chr19:14054347-14054349
Bonobo_G0000297	ENSG00000187867.10	ENST00000669674.2-0	001562F_41893_qpd_scaf:12676-21698	CodingDeletion	chr19:14053362-14062076	001562F_41893_qpd_scaf:20692-20692	chr19:14054318-14054320
Bonobo_G0000297	ENSG00000187867.10	ENST00000669674.2-0	001562F_41893_qpd_scaf:12676-21698	CodingInsertion	chr19:14053362-14062076	001562F_41893_qpd_scaf:20704-20705	chr19:14054306-14054308
Bonobo_G0000297	ENSG00000187867.10	ENST00000669674.2-0	001562F_41893_qpd_scaf:12676-21698	CodingInsertion	chr19:14053362-14062076	001562F_41893_qpd_scaf:20747-20749	chr19:14054262-14054265
Bonobo_G0000297	ENSG00000187867.10	ENST00000669674.2-0	001562F_41893_qpd_scaf:12676-21698	CodingDeletion	chr19:14053362-14062076	001562F_41893_qpd_scaf:20752-20752	chr19:14054258-14054260
Bonobo_G0000297	ENSG00000187867.10	ENST00000669674.2-0	001562F_41893_qpd_scaf:12676-21698	CodingDeletion	chr19:14053362-14062076	001562F_41893_qpd_scaf:20823-20823	chr19:14054223-14054225
Bonobo_G0000297	ENSG00000187867.10	ENST00000669674.2-0	001562F_41893_qpd_scaf:12676-21698	CodingInsertion	chr19:14053362-14062076	001562F_41893_qpd_scaf:20826-20828	chr19:14054219-14054222
Bonobo_G0000297	ENSG00000187867.10	ENST00000669674.2-0	001562F_41893_qpd_scaf:12676-21698	CodingInsertion	chr19:14053362-14062076	001562F_41893_qpd_scaf:20855-20856	chr19:14054191-14054193
Bonobo_G0000297	ENSG00000187867.10	ENST00000669674.2-0	001562F_41893_qpd_scaf:12676-21698	CodingDeletion	chr19:14053362-14062076	001562F_41893_qpd_scaf:20865-20865	chr19:14054181-14054183
Bonobo_G0000297	ENSG00000187867.10	ENST00000669674.2-0	001562F_41893_qpd_scaf:12676-21698	CodingDeletion	chr19:14053362-14062076	001562F_41893_qpd_scaf:20874-20874	chr19:14054172-14054174
Bonobo_G0000297	ENSG00000187867.10	ENST00000669674.2-0	001562F_41893_qpd_scaf:12676-21698	CodingDeletion	chr19:14053362-14062076	001562F_41893_qpd_scaf:20888-20888	chr19:14054158-14054160
Bonobo_G0000297	ENSG00000187867.10	ENST00000669674.2-0	001562F_41893_qpd_scaf:12676-21698	CodingInsertion	chr19:14053362-14062076	001562F_41893_qpd_scaf:20893-20894	chr19:14054153-14054155
Bonobo_G0000427	ENSG00000115602.17	ENST00000233954.6-3	002331F_46097_qpd_scaf:31270-46134	CodingDeletion	chr2:102311501-102352037	002331F_46097_qpd_scaf:45013-45013	chr2:102338272-102338273;chr2:102338270-102338271
Bonobo_G0004434	ENSG00000198799.12	ENST00000361127.6-2	chr1:123550778-123591625	CodingDeletion	chr1:113073197-113132260	chr1:123557810-123557810	chr1:113112478-113112480
Bonobo_G0004620	ENSG00000143536.7	ENST00000271835.3-0	chr1:127743093-127748292	CodingDeletion	chr1:152409242-152414263	chr1:127744269-127744269	chr1:152410402-152410404
Bonobo_G0004620	ENSG00000143536.7	ENST00000271835.3-0	chr1:127743093-127748292	CodingInsertion	chr1:152409242-152414263	chr1:127744279-127744281	chr1:152410412-152410415
Bonobo_G0004620	ENSG00000143536.7	ENST00000271835.3-0	chr1:127743093-127748292	CodingDeletion	chr1:152409242-152414263	chr1:127744287-127744287	chr1:152410428-152410430
Bonobo_G0005740	ENSG00000163395.17	ENST00000335211.9-0	chr1:176790612-176828837	CodingDeletion	chr1:201190823-201228952	chr1:176811389-176811389	chr1:201211479-201211480
Bonobo_G0005740	ENSG00000163395.17	ENST00000335211.9-0	chr1:176790612-176828837	CodingDeletion	chr1:201190823-201228952	chr1:176811404-176811404	chr1:201211493-201211495
Bonobo_G0005740	ENSG00000163395.17	ENST00000335211.9-0	chr1:176790612-176828837	CodingDeletion	chr1:201190823-201228952	chr1:176811410-176811410	chr1:201211499-201211501
Bonobo_G0006776	ENSG00000197591.3	ENST00000355784.3-0	chr1:223480537-223481505	CodingDeletion	chr1:247840927-247841896	chr1:223480573-223480573	chr1:247840962-247840963;chr1:247840964-247840965
Bonobo_G0002970	ENSG00000283039.1	ENST00000634670.1-0	chr1:43439445-43442911	CodingInsertion	chr1:44137820-44141631	chr1:43441866-43441867	chr1:44140291-44140293
Bonobo_G0002970	ENSG00000283039.1	ENST00000634670.1-0	chr1:43439445-43442911	CodingDeletion	chr1:44137820-44141631	chr1:43441870-43441870	chr1:44140295-44140297
Bonobo_G0003456	ENSG00000152763.17	ENST00000371026.8-0	chr1:66061389-66174104	CodingDeletion	chr1:66812884-66924856	chr1:66173996-66173996	chr1:66924747-66924749
Bonobo_G0003769	ENSG00000198765.12	ENST00000369522.8-0	chr1:87565887-87701470	CodingInsertion	chr1:114854862-114995370	chr1:87583685-87583686	chr1:114977562-114977564
Bonobo_G0003769	ENSG00000198765.12	ENST00000369522.8-0	chr1:87565887-87701470	CodingDeletion	chr1:114854862-114995370	chr1:87613946-87613946	chr1:114947317-114947319
Bonobo_G0003831	ENSG00000213512.3	ENST00000294671.3-0	chr1:91842386-91886593	CodingDeletion	chr1:89131741-89176009	chr1:91842867-91842867	chr1:89132220-89132222
Bonobo_G0003911	ENSG00000143033.18	ENST00000540243.5-0	chr1:95748663-95808560	CodingDeletion	chr1:93079234-93139079	chr1:95803573-95803573	chr1:93134088-93134089;chr1:93134092-93134093
Bonobo_G0008877	ENSG00000138162.19	ENST00000369005.6-0	chr10:118564015-118826295	CodingInsertion	chr10:121989162-122254545	chr10:118662246-118662247	chr10:122087509-122087511
Bonobo_G0008877	ENSG00000138162.19	ENST00000369005.6-0	chr10:118564015-118826295	CodingDeletion	chr10:121989162-122254545	chr10:118662249-118662249	chr10:122087512-122087514
Bonobo_G0008291	ENSG00000204010.3	ENST00000371809.3-0	chr10:86103251-86110391	CodingDeletion	chr10:89378055-89385205	chr10:86108632-86108632	chr10:89383444-89383446
Bonobo_G0011727	ENSG00000170209.5	ENST00000303941.4-0	chr11:108268029-108280671	CodingDeletion	chr11:113387778-113400416	chr11:108279711-108279711	chr11:113399454-113399456
Bonobo_G0011959	ENSG00000259571.2	ENST00000560104.2-0	chr11:116953034-116953909	CodingDeletion	chr11:122115339-122116215	chr11:116953347-116953347	chr11:122115651-122115653
Bonobo_G0009088	ENSG00000215182.8	ENST00000621226.2-0	chr11:1191201-1234373	CodingDeletion	chr11:1157952-1201138	chr11:1217585-1217585	chr11:1185976-1185977
Bonobo_G0009088	ENSG00000215182.8	ENST00000621226.2-0	chr11:1191201-1234373	CodingDeletion	chr11:1157952-1201138	chr11:1217621-1217621	chr11:1186011-1186013
Bonobo_G0009088	ENSG00000215182.8	ENST00000621226.2-0	chr11:1191201-1234373	CodingDeletion	chr11:1157952-1201138	chr11:1217624-1217624	chr11:1186014-1186016
Bonobo_G0009088	ENSG00000215182.8	ENST00000621226.2-0	chr11:1191201-1234373	CodingDeletion	chr11:1157952-1201138	chr11:1220184-1220184	chr11:1187195-1187196
Bonobo_G0009088	ENSG00000215182.8	ENST00000621226.2-0	chr11:1191201-1234373	CodingInsertion	chr11:1157952-1201138	chr11:1224332-1224339	chr11:1191561-1191563
Bonobo_G0009088	ENSG00000215182.8	ENST00000621226.2-0	chr11:1191201-1234373	CodingInsertion	chr11:1157952-1201138	chr11:1224341-1224358	chr11:1191563-1191564
Bonobo_G0012167	ENSG00000149418.11	ENST00000278742.6-0	chr11:125001671-125021371	CodingInsertion	chr11:130159781-130210362	chr11:125001683-125001781	chr11:130190472-130190571
Bonobo_G0009075	ENSG00000177666.17	ENST00000336615.9-0	chr11:837667-844384	CodingDeletion	chr11:818913-825573	chr11:843604-843604	chr11:824784-824786
Bonobo_G0011404	ENSG00000166004.15	ENST00000325212.11-0	chr11:88683354-88751995	CodingDeletion	chr11:93661681-93730358	chr11:88719642-88719642	chr11:93698001-93698002
Bonobo_G0012739	ENSG00000182993.5	ENST00000330828.3-0	chr12:14809627-14909351	CodingDeletion	chr12:14803665-14906586	chr12:14829517-14829517	chr12:14823553-14823554;chr12:14823555-14823556
Bonobo_G0013339	ENSG00000139610.2	ENST00000293636.2-0	chr12:37407147-37425684	CodingDeletion	chr12:51328441-51346679	chr12:37407194-37407194	chr12:51346631-51346633
Bonobo_G0013339	ENSG00000139610.2	ENST00000293636.2-0	chr12:37407147-37425684	CodingInsertion	chr12:51328441-51346679	chr12:37407195-37407196	chr12:51346631-51346632;chr12:51346629-51346630
Bonobo_G0013372	ENSG00000185958.10	ENST00000543111.5-0	chr12:38359475-38429976	CodingInsertion	chr12:50326229-50396622	chr12:38403155-38403157	chr12:50352830-50352833
Bonobo_G0013372	ENSG00000185958.10	ENST00000543111.5-0	chr12:38359475-38429976	CodingDeletion	chr12:50326229-50396622	chr12:38403160-38403160	chr12:50352826-50352828
Bonobo_G0012520	ENSG00000158483.16	ENST00000359244.9-1	chr12:8352939-8354481	CodingDeletion	chr11:71787509-71801237	chr12:8354470-8354470	chr11:71799562-71799563
Bonobo_G0012520	ENSG00000158483.16	ENST00000359244.9-1	chr12:8352939-8354481	CodingDeletion	chr11:71787509-71801237	chr12:8354476-8354476	chr11:71799561-71799562
Bonobo_G0016109	ENSG00000102794.10	ENST00000377462.6-0	chr13:58166018-58176146	CodingDeletion	chr13:76948510-76958638	chr13:58175472-58175472	chr13:76957962-76957963;chr13:76957964-76957965
Bonobo_G0015455	ENSG00000183463.6	ENST00000332715.6-0	chr13:9258714-9269688	CodingDeletion	chr13:27977716-27988693	chr13:9259213-9259213	chr13:27978214-27978215;chr13:27978218-27978219
Bonobo_G0016577	ENSG00000185989.11	ENST00000334062.8-1	chr13:95036381-95195485	CodingDeletion	chr13:113977782-114132623	chr13:95062281-95062281	chr13:114009385-114009387
Bonobo_G0016996	ENSG00000213920.9	ENST00000288087.12-0	chr14:4990102-4992224	CodingDeletion	chr14:24213942-24216070	chr14:4990221-4990221	chr14:24214060-24214061;chr14:24214062-24214063
Bonobo_G0019230	ENSG00000137877.10	ENST00000320955.8-0	chr15:20789414-20835236	CodingDeletion	chr15:41848145-41894053	chr15:20789879-20789879	chr15:41848620-41848622
Bonobo_G0019230	ENSG00000137877.10	ENST00000320955.8-0	chr15:20789414-20835236	CodingDeletion	chr15:41848145-41894053	chr15:20791119-20791119	chr15:41849868-41849870
Bonobo_G0019230	ENSG00000137877.10	ENST00000320955.8-0	chr15:20789414-20835236	CodingDeletion	chr15:41848145-41894053	chr15:20791123-20791123	chr15:41849872-41849874
Bonobo_G0019230	ENSG00000137877.10	ENST00000320955.8-0	chr15:20789414-20835236	CodingDeletion	chr15:41848145-41894053	chr15:20791128-20791128	chr15:41849877-41849879
Bonobo_G0019230	ENSG00000137877.10	ENST00000320955.8-0	chr15:20789414-20835236	CodingDeletion	chr15:41848145-41894053	chr15:20791131-20791131	chr15:41849880-41849882
Bonobo_G0019230	ENSG00000137877.10	ENST00000320955.8-0	chr15:20789414-20835236	CodingInsertion	chr15:41848145-41894053	chr15:20791138-20791139	chr15:41849887-41849889
Bonobo_G0019230	ENSG00000137877.10	ENST00000320955.8-0	chr15:20789414-20835236	CodingDeletion	chr15:41848145-41894053	chr15:20791141-20791141	chr15:41849890-41849892
Bonobo_G0019230	ENSG00000137877.10	ENST00000320955.8-0	chr15:20789414-20835236	CodingDeletion	chr15:41848145-41894053	chr15:20791150-20791150	chr15:41849899-41849901
Bonobo_G0019230	ENSG00000137877.10	ENST00000320955.8-0	chr15:20789414-20835236	CodingInsertion	chr15:41848145-41894053	chr15:20791156-20791158	chr15:41849905-41849908
Bonobo_G0019230	ENSG00000137877.10	ENST00000320955.8-0	chr15:20789414-20835236	CodingInsertion	chr15:41848145-41894053	chr15:20791160-20791167	chr15:41849909-41849917
Bonobo_G0019230	ENSG00000137877.10	ENST00000320955.8-0	chr15:20789414-20835236	CodingInsertion	chr15:41848145-41894053	chr15:20791175-20791176	chr15:41849924-41849926
Bonobo_G0019230	ENSG00000137877.10	ENST00000320955.8-0	chr15:20789414-20835236	CodingDeletion	chr15:41848145-41894053	chr15:20791178-20791178	chr15:41849927-41849929
Bonobo_G0019230	ENSG00000137877.10	ENST00000320955.8-0	chr15:20789414-20835236	CodingDeletion	chr15:41848145-41894053	chr15:20791186-20791186	chr15:41849935-41849937
Bonobo_G0019230	ENSG00000137877.10	ENST00000320955.8-0	chr15:20789414-20835236	CodingInsertion	chr15:41848145-41894053	chr15:20791196-20791203	chr15:41849945-41849953
Bonobo_G0019230	ENSG00000137877.10	ENST00000320955.8-0	chr15:20789414-20835236	CodingDeletion	chr15:41848145-41894053	chr15:20791208-20791208	chr15:41849957-41849959
Bonobo_G0020246	ENSG00000140598.15	ENST00000268206.12-0	chr15:61111246-61243695	CodingDeletion	chr15:82130232-82262734	chr15:61220889-61220889	chr15:82240416-82240418
Bonobo_G0018937	ENSG00000174450.12	ENST00000567107.6-3	chr15:6213025-6224914	CodingDeletion	chr15:23439037-23447243	chr15:6218829-6218829	chr15:23441401-23441403
Bonobo_G0018937	ENSG00000174450.12	ENST00000567107.6-3	chr15:6213025-6224914	CodingInsertion	chr15:23439037-23447243	chr15:6218833-6218834	chr15:23441397-23441399
Bonobo_G0018937	ENSG00000174450.12	ENST00000567107.6-3	chr15:6213025-6224914	CodingDeletion	chr15:23439037-23447243	chr15:6218912-6218912	chr15:23441318-23441320
Bonobo_G0018937	ENSG00000174450.12	ENST00000567107.6-3	chr15:6213025-6224914	CodingInsertion	chr15:23439037-23447243	chr15:6218917-6218918	chr15:23441313-23441315
Bonobo_G0018937	ENSG00000174450.12	ENST00000567107.6-3	chr15:6213025-6224914	CodingDeletion	chr15:23439037-23447243	chr15:6222863-6222863	chr15:23440396-23440397;chr15:23440394-23440395
Bonobo_G0018937	ENSG00000174450.12	ENST00000567107.6-3	chr15:6213025-6224914	CodingDeletion	chr15:23439037-23447243	chr15:6223736-6223736	chr15:23440198-23440199;chr15:23440184-23440185
Bonobo_G0021371	ENSG00000176723.10	ENST00000618063.1-0	chr16:23523219-23533734	CodingDeletion	chr16:31432592-31443160	chr16:23529944-23529944	chr16:31436425-31436427
Bonobo_G0022603	ENSG00000179588.9	ENST00000319555.8-0	chr16:69164316-69248043	CodingDeletion	chr16:88453279-88537031	chr16:69244263-69244263	chr16:88533286-88533288
Bonobo_G0022603	ENSG00000179588.9	ENST00000319555.8-0	chr16:69164316-69248043	CodingDeletion	chr16:88453279-88537031	chr16:69244266-69244266	chr16:88533289-88533291
Bonobo_G0022624	ENSG00000141012.13	ENST00000268695.10-0	chr16:69526887-69571380	CodingDeletion	chr16:88813733-88856970	chr16:69527560-69527560	chr16:88814441-88814443
Bonobo_G0022624	ENSG00000141012.13	ENST00000268695.10-0	chr16:69526887-69571380	CodingDeletion	chr16:88813733-88856970	chr16:69527568-69527568	chr16:88814449-88814451
Bonobo_G0022624	ENSG00000141012.13	ENST00000268695.10-0	chr16:69526887-69571380	CodingInsertion	chr16:88813733-88856970	chr16:69527578-69527580	chr16:88814459-88814462
Bonobo_G0022624	ENSG00000141012.13	ENST00000268695.10-0	chr16:69526887-69571380	CodingInsertion	chr16:88813733-88856970	chr16:69527600-69527601	chr16:88814481-88814483
Bonobo_G0022624	ENSG00000141012.13	ENST00000268695.10-0	chr16:69526887-69571380	CodingInsertion	chr16:88813733-88856970	chr16:69527604-69527623	chr16:88814485-88814505
Bonobo_G0022624	ENSG00000141012.13	ENST00000268695.10-0	chr16:69526887-69571380	CodingDeletion	chr16:88813733-88856970	chr16:69527627-69527627	chr16:88814508-88814510
Bonobo_G0022624	ENSG00000141012.13	ENST00000268695.10-0	chr16:69526887-69571380	CodingDeletion	chr16:88813733-88856970	chr16:69527631-69527631	chr16:88814512-88814514
Bonobo_G0022624	ENSG00000141012.13	ENST00000268695.10-0	chr16:69526887-69571380	CodingDeletion	chr16:88813733-88856970	chr16:69527634-69527634	chr16:88814515-88814517
Bonobo_G0022624	ENSG00000141012.13	ENST00000268695.10-0	chr16:69526887-69571380	CodingDeletion	chr16:88813733-88856970	chr16:69527637-69527637	chr16:88814518-88814520
Bonobo_G0023503	ENSG00000198271.5	ENST00000343246.6-0	chr17:16135244-16136266	CodingInsertion	chr17:41148923-41149825	chr17:16135740-16135741	chr17:41149343-41149345
Bonobo_G0023503	ENSG00000198271.5	ENST00000343246.6-0	chr17:16135244-16136266	CodingDeletion	chr17:41148923-41149825	chr17:16135749-16135749	chr17:41149334-41149336
Bonobo_G0022810	ENSG00000127780.3	ENST00000248384.1-0	chr17:3453132-3454077	CodingInsertion	chr17:3432869-3433841	chr17:3453752-3453754	chr17:3433515-3433518
Bonobo_G0022810	ENSG00000127780.3	ENST00000248384.1-0	chr17:3453132-3454077	CodingDeletion	chr17:3432869-3433841	chr17:3453764-3453764	chr17:3433527-3433529
Bonobo_G0022907	ENSG00000161929.15	ENST00000574081.6-0	chr17:5256878-5282816	CodingDeletion	chr17:5208919-5234860	chr17:5258784-5258784	chr17:5210815-5210817
Bonobo_G0022915	ENSG00000005100.13	ENST00000225296.8-0	chr17:5489201-5516900	CodingDeletion	chr17:5440916-5468982	chr17:5509455-5509455	chr17:5461107-5461109
Bonobo_G0022690	ENSG00000141252.20	ENST00000437048.7-1	chr17:387204-690843	CodingDeletion	chr17:508667-721717	chr17:596969-596969	chr17:631626-631628
Bonobo_G0025055	ENSG00000154265.16	ENST00000392676.8-0	chr17:63172660-63255569	CodingDeletion	chr17:69244310-69327244	chr17:63176653-63176653	chr17:69248315-69248317
Bonobo_G0023007	ENSG00000283439.4	ENST00000636696.4-0	chr17:7462660-7466792	CodingInsertion	chr17:7428856-7432820	chr17:7464117-7464118	chr17:7430189-7430191
Bonobo_G0023007	ENSG00000283439.4	ENST00000636696.4-0	chr17:7462660-7466792	CodingInsertion	chr17:7428856-7432820	chr17:7464126-7464128	chr17:7430198-7430201
Bonobo_G0023007	ENSG00000283439.4	ENST00000636696.4-0	chr17:7462660-7466792	CodingInsertion	chr17:7428856-7432820	chr17:7464236-7464237	chr17:7430263-7430265
Bonobo_G0023007	ENSG00000283439.4	ENST00000636696.4-0	chr17:7462660-7466792	CodingDeletion	chr17:7428856-7432820	chr17:7464239-7464239	chr17:7430266-7430268
Bonobo_G0023007	ENSG00000283439.4	ENST00000636696.4-0	chr17:7462660-7466792	CodingInsertion	chr17:7428856-7432820	chr17:7464246-7464247	chr17:7430273-7430275
Bonobo_G0025658	ENSG00000168454.12	ENST00000357775.6-0	chr18:4397726-4401445	CodingDeletion	chr18:9885725-9889275	chr18:4399695-4399695	chr18:9887305-9887307
Bonobo_G0025658	ENSG00000168454.12	ENST00000357775.6-0	chr18:4397726-4401445	CodingInsertion	chr18:9885725-9889275	chr18:4399700-4399701	chr18:9887300-9887302
Bonobo_G0025658	ENSG00000168454.12	ENST00000357775.6-0	chr18:4397726-4401445	CodingDeletion	chr18:9885725-9889275	chr18:4399740-4399740	chr18:9887260-9887262
Bonobo_G0025658	ENSG00000168454.12	ENST00000357775.6-0	chr18:4397726-4401445	CodingInsertion	chr18:9885725-9889275	chr18:4399743-4399744	chr18:9887257-9887259
Bonobo_G0027271	ENSG00000223547.10	ENST00000439326.8-0	chr19:11613714-11629761	CodingInsertion	chr19:12064730-12081565	chr19:11625598-11625599	chr19:12076677-12076679
Bonobo_G0027271	ENSG00000223547.10	ENST00000439326.8-0	chr19:11613714-11629761	CodingDeletion	chr19:12064730-12081565	chr19:11625602-11625602	chr19:12076681-12076683
Bonobo_G0027271	ENSG00000223547.10	ENST00000439326.8-0	chr19:11613714-11629761	CodingDeletion	chr19:12064730-12081565	chr19:11625747-11625747	chr19:12076820-12076822
Bonobo_G0027271	ENSG00000223547.10	ENST00000439326.8-0	chr19:11613714-11629761	CodingInsertion	chr19:12064730-12081565	chr19:11625752-11625756	chr19:12076825-12076830
Bonobo_G0027271	ENSG00000223547.10	ENST00000439326.8-0	chr19:11613714-11629761	CodingDeletion	chr19:12064730-12081565	chr19:11625762-11625762	chr19:12076835-12076837
Bonobo_G0027271	ENSG00000223547.10	ENST00000439326.8-0	chr19:11613714-11629761	CodingDeletion	chr19:12064730-12081565	chr19:11625839-11625839	chr19:12076912-12076914
Bonobo_G0027271	ENSG00000223547.10	ENST00000439326.8-0	chr19:11613714-11629761	CodingInsertion	chr19:12064730-12081565	chr19:11625841-11625845	chr19:12076914-12076919
Bonobo_G0027321	ENSG00000283980.1	ENST00000640151.1-0	chr19:12249867-12250291	CodingDeletion	chr19:12687997-12688422	chr19:12250121-12250121	chr19:12688250-12688252
Bonobo_G0027610	ENSG00000096996.16	ENST00000593993.7-0	chr19:17536708-17576362	CodingInsertion	chr19:18058994-18098944	chr19:17564166-17564170	chr19:18086758-18086763
Bonobo_G0027610	ENSG00000096996.16	ENST00000593993.7-0	chr19:17536708-17576362	CodingDeletion	chr19:18058994-18098944	chr19:17564187-17564187	chr19:18086779-18086781
Bonobo_G0027610	ENSG00000096996.16	ENST00000593993.7-0	chr19:17536708-17576362	CodingInsertion	chr19:18058994-18098944	chr19:17564190-17564204	chr19:18086782-18086797
Bonobo_G0027610	ENSG00000096996.16	ENST00000593993.7-0	chr19:17536708-17576362	CodingDeletion	chr19:18058994-18098944	chr19:17564209-17564209	chr19:18086801-18086803
Bonobo_G0027610	ENSG00000096996.16	ENST00000593993.7-0	chr19:17536708-17576362	CodingDeletion	chr19:18058994-18098944	chr19:17564214-17564214	chr19:18086806-18086808
Bonobo_G0027610	ENSG00000096996.16	ENST00000593993.7-0	chr19:17536708-17576362	CodingDeletion	chr19:18058994-18098944	chr19:17564216-17564216	chr19:18086808-18086810
Bonobo_G0027610	ENSG00000096996.16	ENST00000593993.7-0	chr19:17536708-17576362	CodingInsertion	chr19:18058994-18098944	chr19:17564220-17564221	chr19:18086812-18086814
Bonobo_G0027740	ENSG00000188171.16	ENST00000601440.6-0	chr19:19848586-19890201	CodingDeletion	chr19:20619938-20661596	chr19:19874919-19874919	chr19:20646325-20646326;chr19:20646327-20646328
Bonobo_G0027800	ENSG00000196350.9	ENST00000601693.2-0	chr19:21462795-21493530	CodingDeletion	chr19:22286440-22317176	chr19:21493411-21493411	chr19:22317058-22317060
Bonobo_G0027800	ENSG00000196350.9	ENST00000601693.2-0	chr19:21462795-21493530	CodingDeletion	chr19:22286440-22317176	chr19:21493469-21493469	chr19:22317115-22317117
Bonobo_G0027829	ENSG00000213973.9	ENST00000596209.4-0	chr19:21912836-21948442	CodingDeletion	chr19:22752182-22784151	chr19:21919206-21919206	chr19:22758390-22758392
Bonobo_G0027829	ENSG00000213973.9	ENST00000596209.4-0	chr19:21912836-21948442	CodingInsertion	chr19:22752182-22784151	chr19:21919211-21919212	chr19:22758395-22758397
Bonobo_G0027829	ENSG00000213973.9	ENST00000596209.4-0	chr19:21912836-21948442	CodingDeletion	chr19:22752182-22784151	chr19:21919330-21919330	chr19:22758514-22758516
Bonobo_G0027829	ENSG00000213973.9	ENST00000596209.4-0	chr19:21912836-21948442	CodingInsertion	chr19:22752182-22784151	chr19:21919335-21919336	chr19:22758519-22758521
Bonobo_G0027829	ENSG00000213973.9	ENST00000596209.4-0	chr19:21912836-21948442	CodingDeletion	chr19:22752182-22784151	chr19:21919666-21919666	chr19:22758682-22758684
Bonobo_G0027829	ENSG00000213973.9	ENST00000596209.4-0	chr19:21912836-21948442	CodingInsertion	chr19:22752182-22784151	chr19:21919669-21919671	chr19:22758685-22758688
Bonobo_G0027829	ENSG00000213973.9	ENST00000596209.4-0	chr19:21912836-21948442	CodingDeletion	chr19:22752182-22784151	chr19:21919752-21919752	chr19:22758768-22758770
Bonobo_G0027829	ENSG00000213973.9	ENST00000596209.4-0	chr19:21912836-21948442	CodingInsertion	chr19:22752182-22784151	chr19:21919755-21919756	chr19:22758771-22758773
Bonobo_G0028335	ENSG00000128000.16	ENST00000434248.6-0	chr19:37075485-37103452	CodingDeletion	chr19:40028259-40056231	chr19:37082567-37082567	chr19:40035339-40035340;chr19:40035342-40035343
Bonobo_G0028503	ENSG00000226763.5	ENST00000607544.1-0	chr19:40538490-40556320	CodingDeletion	chr19:43596616-43614498	chr19:40555549-40555549	chr19:43613653-43613655
Bonobo_G0028503	ENSG00000226763.5	ENST00000607544.1-0	chr19:40538490-40556320	CodingDeletion	chr19:43596616-43614498	chr19:40555551-40555551	chr19:43613655-43613657
Bonobo_G0028514	ENSG00000167637.17	ENST00000618787.5-0	chr19:40776572-40801366	CodingDeletion	chr19:43827320-43852017	chr19:40797197-40797197	chr19:43847923-43847925
Bonobo_G0028514	ENSG00000167637.17	ENST00000618787.5-0	chr19:40776572-40801366	CodingInsertion	chr19:43827320-43852017	chr19:40797206-40797208	chr19:43847932-43847935
Bonobo_G0028515	ENSG00000176222.9	ENST00000587539.2-0	chr19:40822015-40851122	CodingDeletion	chr19:43872364-43901385	chr19:40823088-40823088	chr19:43873440-43873441;chr19:43873443-43873444
Bonobo_G0028556	ENSG00000216588.9	ENST00000402988.6-0	chr19:41561640-41585044	CodingDeletion	chr19:44613562-44636781	chr19:41575817-41575817	chr19:44627544-44627546
Bonobo_G0029062	ENSG00000213020.10	ENST00000453741.6-1	chr19:49653446-49676550	CodingDeletion	chr19:52702812-52735073	chr19:49655873-49655873	chr19:52705233-52705234
Bonobo_G0029062	ENSG00000213020.10	ENST00000453741.6-1	chr19:49653446-49676550	CodingDeletion	chr19:52702812-52735073	chr19:49656388-49656388	chr19:52705667-52705669
Bonobo_G0029512	ENSG00000249471.8	ENST00000545523.5-0	chr19:55458546-55464744	CodingInsertion	chr19:58451610-58457833	chr19:55462604-55462605	chr19:58455692-58455694
Bonobo_G0029512	ENSG00000249471.8	ENST00000545523.5-0	chr19:55458546-55464744	CodingDeletion	chr19:58451610-58457833	chr19:55462607-55462607	chr19:58455695-58455697
Bonobo_G0029513	ENSG00000083812.12	ENST00000535298.5-0	chr19:55471056-55479455	CodingInsertion	chr19:58467044-58475436	chr19:55475265-55475266	chr19:58471240-58471242
Bonobo_G0029513	ENSG00000083812.12	ENST00000535298.5-0	chr19:55471056-55479455	CodingDeletion	chr19:58467044-58475436	chr19:55475268-55475268	chr19:58471243-58471245
Bonobo_G0026986	ENSG00000125657.5	ENST00000245817.5-0	chr19:5558057-5562901	CodingDeletion	chr19:6531025-6535924	chr19:5558153-5558153	chr19:6531121-6531122
Bonobo_G0026724	ENSG00000064687.13	ENST00000263094.11-0	chr19:62795-77926	CodingInsertion	chr19:1039996-1065572	chr19:77658-77681	chr19:1051162-1051186
Bonobo_G0029849	ENSG00000125844.16	ENST00000246043.8-0	chr20:17572336-17640476	CodingInsertion	chr20:17613677-17682295	chr20:17617860-17617877	chr20:17659891-17659909
Bonobo_G0029849	ENSG00000125844.16	ENST00000246043.8-0	chr20:17572336-17640476	CodingDeletion	chr20:17613677-17682295	chr20:17617890-17617890	chr20:17659921-17659923
Bonobo_G0029849	ENSG00000125844.16	ENST00000246043.8-0	chr20:17572336-17640476	CodingInsertion	chr20:17613677-17682295	chr20:17617894-17617908	chr20:17659925-17659940
Bonobo_G0029988	ENSG00000101435.5	ENST00000376979.4-0	chr20:23519972-23523714	CodingDeletion	chr20:23564731-23568484	chr20:23523570-23523570	chr20:23568338-23568340
Bonobo_G0030124	ENSG00000101350.8	ENST00000375712.4-4	chr20:28566748-28623966	CodingDeletion	chr20:32277650-32335011	chr20:28615808-28615808	chr20:32326771-32326773
Bonobo_G0030124	ENSG00000101350.8	ENST00000375712.4-4	chr20:28566748-28623966	CodingDeletion	chr20:32277650-32335011	chr20:28615816-28615816	chr20:32326781-32326783
Bonobo_G0030124	ENSG00000101350.8	ENST00000375712.4-4	chr20:28566748-28623966	CodingInsertion	chr20:32277650-32335011	chr20:28615818-28615819	chr20:32326783-32326785
Bonobo_G0030124	ENSG00000101350.8	ENST00000375712.4-4	chr20:28566748-28623966	CodingDeletion	chr20:32277650-32335011	chr20:28615839-28615839	chr20:32326804-32326806
Bonobo_G0030124	ENSG00000101350.8	ENST00000375712.4-4	chr20:28566748-28623966	CodingDeletion	chr20:32277650-32335011	chr20:28616657-28616657	chr20:32327611-32327612;chr20:32327613-32327614
Bonobo_G0030124	ENSG00000101350.8	ENST00000375712.4-4	chr20:28566748-28623966	CodingDeletion	chr20:32277650-32335011	chr20:28616692-28616692	chr20:32327647-32327649
Bonobo_G0030124	ENSG00000101350.8	ENST00000375712.4-4	chr20:28566748-28623966	CodingDeletion	chr20:32277650-32335011	chr20:28619165-28619165	chr20:32330151-32330152;chr20:32330153-32330154
Bonobo_G0030124	ENSG00000101350.8	ENST00000375712.4-4	chr20:28566748-28623966	CodingDeletion	chr20:32277650-32335011	chr20:28619227-28619227	chr20:32330212-32330214
Bonobo_G0030124	ENSG00000101350.8	ENST00000375712.4-4	chr20:28566748-28623966	CodingDeletion	chr20:32277650-32335011	chr20:28619314-28619314	chr20:32330297-32330299
Bonobo_G0030124	ENSG00000101350.8	ENST00000375712.4-4	chr20:28566748-28623966	CodingDeletion	chr20:32277650-32335011	chr20:28619320-28619320	chr20:32330304-32330306
Bonobo_G0030124	ENSG00000101350.8	ENST00000375712.4-4	chr20:28566748-28623966	CodingDeletion	chr20:32277650-32335011	chr20:28619327-28619327	chr20:32330312-32330313;chr20:32330314-32330315
Bonobo_G0030124	ENSG00000101350.8	ENST00000375712.4-4	chr20:28566748-28623966	CodingDeletion	chr20:32277650-32335011	chr20:28620278-28620278	chr20:32331283-32331285
Bonobo_G0030124	ENSG00000101350.8	ENST00000375712.4-4	chr20:28566748-28623966	CodingDeletion	chr20:32277650-32335011	chr20:28620282-28620282	chr20:32331288-32331289;chr20:32331290-32331291
Bonobo_G0030527	ENSG00000149635.3	ENST00000279028.3-0	chr20:42873339-42883078	CodingDeletion	chr20:46540945-46550654	chr20:42873960-42873960	chr20:46541566-46541568
Bonobo_G0030855	ENSG00000060491.16	ENST00000290291.10-0	chr20:59192206-59201149	CodingDeletion	chr20:62804834-62814000	chr20:59200604-59200604	chr20:62813453-62813455
Bonobo_G0030855	ENSG00000060491.16	ENST00000290291.10-0	chr20:59192206-59201149	CodingDeletion	chr20:62804834-62814000	chr20:59200607-59200607	chr20:62813456-62813458
Bonobo_G0030855	ENSG00000060491.16	ENST00000290291.10-0	chr20:59192206-59201149	CodingDeletion	chr20:62804834-62814000	chr20:59200612-59200612	chr20:62813461-62813463
Bonobo_G0031162	ENSG00000212938.3	ENST00000391624.1-0	chr21:16954970-16955576	CodingInsertion	chr21:30592439-30593075	chr21:16955126-16955128	chr21:30592645-30592648
Bonobo_G0031162	ENSG00000212938.3	ENST00000391624.1-0	chr21:16954970-16955576	CodingInsertion	chr21:30592439-30593075	chr21:16955131-16955132	chr21:30592650-30592652
Bonobo_G0031162	ENSG00000212938.3	ENST00000391624.1-0	chr21:16954970-16955576	CodingDeletion	chr21:30592439-30593075	chr21:16955150-16955150	chr21:30592669-30592671
Bonobo_G0031162	ENSG00000212938.3	ENST00000391624.1-0	chr21:16954970-16955576	CodingDeletion	chr21:30592439-30593075	chr21:16955153-16955153	chr21:30592672-30592674
Bonobo_G0032319	ENSG00000100106.22	ENST00000644935.1-0	chr22:18614624-18693158	CodingDeletion	chr22:37697047-37776556	chr22:18640969-18640969	chr22:37723884-37723886
Bonobo_G0032686	ENSG00000025770.19	ENST00000420993.7-0	chr22:30755009-30771106	CodingDeletion	chr22:50508223-50524780	chr22:30763758-30763758	chr22:50517425-50517427
Bonobo_G0032013	ENSG00000169184.6	ENST00000302326.5-0	chr22:8799831-8853237	CodingInsertion	chr22:27748276-27801756	chr22:8851102-8851106	chr22:27799629-27799634
Bonobo_G0032013	ENSG00000169184.6	ENST00000302326.5-0	chr22:8799831-8853237	CodingInsertion	chr22:27748276-27801756	chr22:8851108-8851116	chr22:27799635-27799640
Bonobo_G0031626	ENSG00000121879.5	ENST00000263967.4-0	chr22:91855-109920	CodingDeletion	chr3:179148113-179240093	chr22:97430-97430	chr3:179224819-179224821
Bonobo_G0033428	ENSG00000223658.8	ENST00000475092.4-0	chr2a:43755824-43757087	CodingDeletion	chr2:43675150-43676429	chr2a:43756324-43756324	chr2:43675646-43675647;chr2:43675666-43675667
Bonobo_G0033877	ENSG00000152672.8	ENST00000272367.7-0	chr2a:70871607-70883428	CodingDeletion	chr2:70808642-70820599	chr2a:70878940-70878940	chr2:70816097-70816099
Bonobo_G0034261	ENSG00000137802.14	ENST00000457542.7-15	chr2a:88586879-88603917	CodingDeletion	chr15:41774433-41827855	chr2a:88595499-88595499	chr15:41819245-41819247
Bonobo_G0035016	ENSG00000222014.6	ENST00000410061.4-0	chr2b:30289291-30292339	CodingDeletion	chr2:129979665-129982738	chr2b:30291834-30291834	chr2:129980184-129980186
Bonobo_G0035210	ENSG00000115183.15	ENST00000263635.8-0	chr2b:46251804-46521575	CodingDeletion	chr2:158968639-159232659	chr2b:46461100-46461100	chr2:159172269-159172271
Bonobo_G0039101	ENSG00000068885.15	ENST00000326448.12-0	chr3:157279075-157421831	CodingDeletion	chr3:160256985-160399880	chr3:157280655-157280655	chr3:160258555-160258556;chr3:160258557-160258558
Bonobo_G0039733	ENSG00000145016.16	ENST00000296343.10-0	chr3:195085286-195166809	CodingDeletion	chr3:197668866-197749727	chr3:195097989-195097989	chr3:197682557-197682559
Bonobo_G0036921	ENSG00000163576.18	ENST00000295824.14-0	chr3:19798626-19866033	CodingDeletion	chr3:19879471-19947025	chr3:19837303-19837303	chr3:19918241-19918243
Bonobo_G0036921	ENSG00000163576.18	ENST00000295824.14-0	chr3:19798626-19866033	CodingInsertion	chr3:19879471-19947025	chr3:19837305-19837306	chr3:19918243-19918245
Bonobo_G0037037	ENSG00000197385.6	ENST00000360311.5-0	chr3:31902385-31912382	CodingDeletion	chr3:31981749-31991723	chr3:31910487-31910487	chr3:31989825-31989826;chr3:31989827-31989828
Bonobo_G0037080	ENSG00000170248.15	ENST00000457054.6-0	chr3:33719596-33793308	CodingDeletion	chr3:33798570-33869707	chr3:33760160-33760160	chr3:33836264-33836266
Bonobo_G0037400	ENSG00000164049.14	ENST00000296438.9-0	chr3:48292035-48323322	CodingDeletion	chr3:48372218-48401259	chr3:48292653-48292653	chr3:48372835-48372836;chr3:48372837-48372838
Bonobo_G0037400	ENSG00000164049.14	ENST00000296438.9-0	chr3:48292035-48323322	CodingDeletion	chr3:48372218-48401259	chr3:48293493-48293493	chr3:48373676-48373678
Bonobo_G0037749	ENSG00000163632.14	ENST00000295896.13-0	chr3:63722255-63751548	CodingDeletion	chr3:63819298-63848636	chr3:63734687-63734687	chr3:63831756-63831757;chr3:63831759-63831760
Bonobo_G0037865	ENSG00000255423.1	ENST00000533473.1-0	chr3:73004528-73006197	CodingDeletion	chr3:73061658-73063337	chr3:73005108-73005108	chr3:73062243-73062245
Bonobo_G0042110	ENSG00000164344.16	ENST00000511608.5-0	chr4:178379913-178429322	CodingDeletion	chr4:186208978-186258471	chr4:178420921-178420921	chr4:186251217-186251219
Bonobo_G0040502	ENSG00000109208.5	ENST00000226460.5-0	chr4:53864691-53871108	CodingDeletion	chr4:70360759-70367158	chr4:53869738-53869738	chr4:70362131-70362132;chr4:70362129-70362130
Bonobo_G0044560	ENSG00000226650.6	ENST00000435029.6-0	chr5:150417418-150421806	CodingDeletion	chr5:155013754-155018141	chr5:150417579-150417579	chr5:155013914-155013916
Bonobo_G0044560	ENSG00000226650.6	ENST00000435029.6-0	chr5:150417418-150421806	CodingInsertion	chr5:155013754-155018141	chr5:150417584-150417585	chr5:155013919-155013921
Bonobo_G0044881	ENSG00000160867.15	ENST00000393648.6-0	chr5:172387186-172399123	CodingDeletion	chr5:177086904-177098144	chr5:172392961-172392961	chr5:177092644-177092646
Bonobo_G0042181	ENSG00000073578.17	ENST00000617470.4-0	chr5:192753-234517	CodingDeletion	chr5:218240-257082	chr5:215330-215330	chr5:240356-240358
Bonobo_G0043311	ENSG00000082068.9	ENST00000265107.9-4	chr5:72626108-72992623	CodingDeletion	chr5:37379284-37753435	chr5:72897336-72897336	chr5:37479833-37479835
Bonobo_G0042198	ENSG00000171368.12	ENST00000360578.7-4	chr5:721702-859140	CodingDeletion	chr5:659861-693352	chr5:739670-739670	chr5:677939-677941
Bonobo_G0047381	ENSG00000146378.6	ENST00000275191.2-0	chr6:130393587-130400845	CodingDeletion	chr6:132617021-132624275	chr6:130393911-130393911	chr6:132617345-132617347
Bonobo_G0047669	ENSG00000203722.8	ENST00000367360.7-0	chr6:147719510-147725751	CodingInsertion	chr6:149916877-149923121	chr6:147722187-147722188	chr6:149919551-149919553
Bonobo_G0047669	ENSG00000203722.8	ENST00000367360.7-0	chr6:147719510-147725751	CodingDeletion	chr6:149916877-149923121	chr6:147722193-147722193	chr6:149919557-149919559
Bonobo_G0047952	ENSG00000112494.10	ENST00000230256.8-0	chr6:165158006-165202029	CodingDeletion	chr6:167271168-167316014	chr6:165158572-165158572	chr6:167315436-167315438
Bonobo_G0045594	ENSG00000168131.4	ENST00000303324.4-0	chr6:27740836-27742047	CodingDeletion	chr6:27911184-27912396	chr6:27741052-27741052	chr6:27911399-27911400;chr6:27911401-27911402
Bonobo_G0046183	ENSG00000188056.12	ENST00000448827.6-1	chr6:40816086-40826634	CodingDeletion	chr6:41228338-41238882	chr6:40816188-40816188	chr6:41228436-41228437;chr6:41228439-41228440
Bonobo_G0046537	ENSG00000188107.15	ENST00000503581.6-7	chr6:61405865-63443214	CodingDeletion	chr6:63719979-65707226	chr6:62600374-62600374	chr6:64912494-64912496
Bonobo_G0046537	ENSG00000188107.15	ENST00000503581.6-7	chr6:61405865-63443214	CodingInsertion	chr6:63719979-65707226	chr6:62600380-62600382	chr6:64912500-64912503
Bonobo_G0046537	ENSG00000188107.15	ENST00000503581.6-7	chr6:61405865-63443214	CodingDeletion	chr6:63719979-65707226	chr6:62600395-62600395	chr6:64912515-64912517
Bonobo_G0046537	ENSG00000188107.15	ENST00000503581.6-7	chr6:61405865-63443214	CodingInsertion	chr6:63719979-65707226	chr6:62600400-62600401	chr6:64912520-64912522
Bonobo_G0046537	ENSG00000188107.15	ENST00000503581.6-7	chr6:61405865-63443214	CodingDeletion	chr6:63719979-65707226	chr6:62600406-62600406	chr6:64912526-64912528
Bonobo_G0046537	ENSG00000188107.15	ENST00000503581.6-7	chr6:61405865-63443214	CodingDeletion	chr6:63719979-65707226	chr6:62600409-62600409	chr6:64912529-64912531
Bonobo_G0046537	ENSG00000188107.15	ENST00000503581.6-7	chr6:61405865-63443214	CodingDeletion	chr6:63719979-65707226	chr6:62600412-62600412	chr6:64912532-64912534
Bonobo_G0046537	ENSG00000188107.15	ENST00000503581.6-7	chr6:61405865-63443214	CodingDeletion	chr6:63719979-65707226	chr6:62600421-62600421	chr6:64912541-64912543
Bonobo_G0046537	ENSG00000188107.15	ENST00000503581.6-7	chr6:61405865-63443214	CodingDeletion	chr6:63719979-65707226	chr6:62600425-62600425	chr6:64912545-64912547
Bonobo_G0046537	ENSG00000188107.15	ENST00000503581.6-7	chr6:61405865-63443214	CodingDeletion	chr6:63719979-65707226	chr6:62600429-62600429	chr6:64912549-64912551
Bonobo_G0046537	ENSG00000188107.15	ENST00000503581.6-7	chr6:61405865-63443214	CodingInsertion	chr6:63719979-65707226	chr6:62600440-62600441	chr6:64912560-64912562
Bonobo_G0046537	ENSG00000188107.15	ENST00000503581.6-7	chr6:61405865-63443214	CodingDeletion	chr6:63719979-65707226	chr6:62600459-62600459	chr6:64912579-64912581
Bonobo_G0046537	ENSG00000188107.15	ENST00000503581.6-7	chr6:61405865-63443214	CodingInsertion	chr6:63719979-65707226	chr6:62600476-62600477	chr6:64912596-64912598
Bonobo_G0046537	ENSG00000188107.15	ENST00000503581.6-7	chr6:61405865-63443214	CodingDeletion	chr6:63719979-65707226	chr6:62600481-62600481	chr6:64912601-64912603
Bonobo_G0046537	ENSG00000188107.15	ENST00000503581.6-7	chr6:61405865-63443214	CodingDeletion	chr6:63719979-65707226	chr6:62600491-62600491	chr6:64912611-64912613
Bonobo_G0046537	ENSG00000188107.15	ENST00000503581.6-7	chr6:61405865-63443214	CodingDeletion	chr6:63719979-65707226	chr6:62600500-62600500	chr6:64912620-64912622
Bonobo_G0046537	ENSG00000188107.15	ENST00000503581.6-7	chr6:61405865-63443214	CodingInsertion	chr6:63719979-65707226	chr6:62600509-62600510	chr6:64912629-64912631
Bonobo_G0046537	ENSG00000188107.15	ENST00000503581.6-7	chr6:61405865-63443214	CodingDeletion	chr6:63719979-65707226	chr6:62600511-62600511	chr6:64912631-64912633
Bonobo_G0046537	ENSG00000188107.15	ENST00000503581.6-7	chr6:61405865-63443214	CodingInsertion	chr6:63719979-65707226	chr6:62600521-62600522	chr6:64912641-64912643
Bonobo_G0046537	ENSG00000188107.15	ENST00000503581.6-7	chr6:61405865-63443214	CodingDeletion	chr6:63719979-65707226	chr6:62600524-62600524	chr6:64912644-64912646
Bonobo_G0046537	ENSG00000188107.15	ENST00000503581.6-7	chr6:61405865-63443214	CodingInsertion	chr6:63719979-65707226	chr6:62600527-62600528	chr6:64912647-64912649
Bonobo_G0046537	ENSG00000188107.15	ENST00000503581.6-7	chr6:61405865-63443214	CodingDeletion	chr6:63719979-65707226	chr6:62600535-62600535	chr6:64912655-64912657
Bonobo_G0046537	ENSG00000188107.15	ENST00000503581.6-7	chr6:61405865-63443214	CodingInsertion	chr6:63719979-65707226	chr6:62600554-62600555	chr6:64912674-64912676
Bonobo_G0046537	ENSG00000188107.15	ENST00000503581.6-7	chr6:61405865-63443214	CodingDeletion	chr6:63719979-65707226	chr6:62600556-62600556	chr6:64912676-64912678
Bonobo_G0046537	ENSG00000188107.15	ENST00000503581.6-7	chr6:61405865-63443214	CodingDeletion	chr6:63719979-65707226	chr6:62600563-62600563	chr6:64912683-64912685
Bonobo_G0046537	ENSG00000188107.15	ENST00000503581.6-7	chr6:61405865-63443214	CodingInsertion	chr6:63719979-65707226	chr6:62600582-62600583	chr6:64912702-64912704
Bonobo_G0046537	ENSG00000188107.15	ENST00000503581.6-7	chr6:61405865-63443214	CodingDeletion	chr6:63719979-65707226	chr6:62600589-62600589	chr6:64912709-64912711
Bonobo_G0046537	ENSG00000188107.15	ENST00000503581.6-7	chr6:61405865-63443214	CodingDeletion	chr6:63719979-65707226	chr6:62600600-62600600	chr6:64912720-64912722
Bonobo_G0046537	ENSG00000188107.15	ENST00000503581.6-7	chr6:61405865-63443214	CodingDeletion	chr6:63719979-65707226	chr6:62600613-62600613	chr6:64912733-64912735
Bonobo_G0046537	ENSG00000188107.15	ENST00000503581.6-7	chr6:61405865-63443214	CodingDeletion	chr6:63719979-65707226	chr6:62600620-62600620	chr6:64912740-64912742
Bonobo_G0046537	ENSG00000188107.15	ENST00000503581.6-7	chr6:61405865-63443214	CodingDeletion	chr6:63719979-65707226	chr6:62633709-62633709	chr6:64945796-64945798
Bonobo_G0046537	ENSG00000188107.15	ENST00000503581.6-7	chr6:61405865-63443214	CodingDeletion	chr6:63719979-65707226	chr6:62633722-62633722	chr6:64945809-64945811
Bonobo_G0046537	ENSG00000188107.15	ENST00000503581.6-7	chr6:61405865-63443214	CodingDeletion	chr6:63719979-65707226	chr6:62633741-62633741	chr6:64945828-64945830
Bonobo_G0046537	ENSG00000188107.15	ENST00000503581.6-7	chr6:61405865-63443214	CodingDeletion	chr6:63719979-65707226	chr6:62633745-62633745	chr6:64945832-64945834
Bonobo_G0046537	ENSG00000188107.15	ENST00000503581.6-7	chr6:61405865-63443214	CodingDeletion	chr6:63719979-65707226	chr6:62633758-62633758	chr6:64945845-64945847
Bonobo_G0046537	ENSG00000188107.15	ENST00000503581.6-7	chr6:61405865-63443214	CodingInsertion	chr6:63719979-65707226	chr6:62633761-62633762	chr6:64945848-64945850
Bonobo_G0046537	ENSG00000188107.15	ENST00000503581.6-7	chr6:61405865-63443214	CodingDeletion	chr6:63719979-65707226	chr6:62633774-62633774	chr6:64945861-64945863
Bonobo_G0046537	ENSG00000188107.15	ENST00000503581.6-7	chr6:61405865-63443214	CodingInsertion	chr6:63719979-65707226	chr6:62633779-62633780	chr6:64945866-64945868
Bonobo_G0046537	ENSG00000188107.15	ENST00000503581.6-7	chr6:61405865-63443214	CodingDeletion	chr6:63719979-65707226	chr6:62633781-62633781	chr6:64945868-64945870
Bonobo_G0046537	ENSG00000188107.15	ENST00000503581.6-7	chr6:61405865-63443214	CodingDeletion	chr6:63719979-65707226	chr6:62633793-62633793	chr6:64945880-64945882
Bonobo_G0046537	ENSG00000188107.15	ENST00000503581.6-7	chr6:61405865-63443214	CodingInsertion	chr6:63719979-65707226	chr6:62633800-62633801	chr6:64945887-64945889
Bonobo_G0046537	ENSG00000188107.15	ENST00000503581.6-7	chr6:61405865-63443214	CodingDeletion	chr6:63719979-65707226	chr6:62686332-62686332	chr6:64997583-64997585
Bonobo_G0046537	ENSG00000188107.15	ENST00000503581.6-7	chr6:61405865-63443214	CodingDeletion	chr6:63719979-65707226	chr6:62686334-62686334	chr6:64997585-64997587
Bonobo_G0046537	ENSG00000188107.15	ENST00000503581.6-7	chr6:61405865-63443214	CodingInsertion	chr6:63719979-65707226	chr6:62686342-62686344	chr6:64997593-64997596
Bonobo_G0046537	ENSG00000188107.15	ENST00000503581.6-7	chr6:61405865-63443214	CodingInsertion	chr6:63719979-65707226	chr6:62686347-62686348	chr6:64997598-64997600
Bonobo_G0046537	ENSG00000188107.15	ENST00000503581.6-7	chr6:61405865-63443214	CodingDeletion	chr6:63719979-65707226	chr6:62686351-62686351	chr6:64997602-64997604
Bonobo_G0046537	ENSG00000188107.15	ENST00000503581.6-7	chr6:61405865-63443214	CodingDeletion	chr6:63719979-65707226	chr6:62686359-62686359	chr6:64997610-64997612
Bonobo_G0046537	ENSG00000188107.15	ENST00000503581.6-7	chr6:61405865-63443214	CodingInsertion	chr6:63719979-65707226	chr6:62686364-62686369	chr6:64997615-64997621
Bonobo_G0046537	ENSG00000188107.15	ENST00000503581.6-7	chr6:61405865-63443214	CodingInsertion	chr6:63719979-65707226	chr6:62686376-62686380	chr6:64997627-64997632
Bonobo_G0046537	ENSG00000188107.15	ENST00000503581.6-7	chr6:61405865-63443214	CodingInsertion	chr6:63719979-65707226	chr6:62686387-62686388	chr6:64997638-64997640
Bonobo_G0046537	ENSG00000188107.15	ENST00000503581.6-7	chr6:61405865-63443214	CodingInsertion	chr6:63719979-65707226	chr6:62686391-62686392	chr6:64997642-64997644
Bonobo_G0046537	ENSG00000188107.15	ENST00000503581.6-7	chr6:61405865-63443214	CodingInsertion	chr6:63719979-65707226	chr6:62686412-62686419	chr6:64997663-64997671
Bonobo_G0046537	ENSG00000188107.15	ENST00000503581.6-7	chr6:61405865-63443214	CodingDeletion	chr6:63719979-65707226	chr6:62686423-62686423	chr6:64997674-64997676
Bonobo_G0046537	ENSG00000188107.15	ENST00000503581.6-7	chr6:61405865-63443214	CodingDeletion	chr6:63719979-65707226	chr6:62686435-62686435	chr6:64997686-64997688
Bonobo_G0046537	ENSG00000188107.15	ENST00000503581.6-7	chr6:61405865-63443214	CodingDeletion	chr6:63719979-65707226	chr6:62686447-62686447	chr6:64997698-64997700
Bonobo_G0046537	ENSG00000188107.15	ENST00000503581.6-7	chr6:61405865-63443214	CodingDeletion	chr6:63719979-65707226	chr6:62746039-62746039	chr6:65057621-65057623
Bonobo_G0046537	ENSG00000188107.15	ENST00000503581.6-7	chr6:61405865-63443214	CodingDeletion	chr6:63719979-65707226	chr6:62746062-62746062	chr6:65057644-65057646
Bonobo_G0046537	ENSG00000188107.15	ENST00000503581.6-7	chr6:61405865-63443214	CodingDeletion	chr6:63719979-65707226	chr6:62746077-62746077	chr6:65057659-65057661
Bonobo_G0046537	ENSG00000188107.15	ENST00000503581.6-7	chr6:61405865-63443214	CodingInsertion	chr6:63719979-65707226	chr6:62746081-62746086	chr6:65057663-65057669
Bonobo_G0046537	ENSG00000188107.15	ENST00000503581.6-7	chr6:61405865-63443214	CodingInsertion	chr6:63719979-65707226	chr6:62746089-62746091	chr6:65057671-65057674
Bonobo_G0046537	ENSG00000188107.15	ENST00000503581.6-7	chr6:61405865-63443214	CodingDeletion	chr6:63719979-65707226	chr6:62746110-62746110	chr6:65057692-65057694
Bonobo_G0046537	ENSG00000188107.15	ENST00000503581.6-7	chr6:61405865-63443214	CodingInsertion	chr6:63719979-65707226	chr6:62746113-62746114	chr6:65057695-65057697
Bonobo_G0046537	ENSG00000188107.15	ENST00000503581.6-7	chr6:61405865-63443214	CodingInsertion	chr6:63719979-65707226	chr6:62746117-62746122	chr6:65057699-65057705
Bonobo_G0046537	ENSG00000188107.15	ENST00000503581.6-7	chr6:61405865-63443214	CodingDeletion	chr6:63719979-65707226	chr6:62746134-62746134	chr6:65057716-65057718
Bonobo_G0046537	ENSG00000188107.15	ENST00000503581.6-7	chr6:61405865-63443214	CodingDeletion	chr6:63719979-65707226	chr6:62746139-62746139	chr6:65057721-65057723
Bonobo_G0050617	ENSG00000106648.14	ENST00000431418.6-0	chr7:143542529-143599265	CodingDeletion	chr7:151956378-152019929	chr7:143569136-143569136	chr7:151982991-151982992;chr7:151982993-151982994
Bonobo_G0050617	ENSG00000106648.14	ENST00000431418.6-0	chr7:143542529-143599265	CodingDeletion	chr7:151956378-152019929	chr7:143573357-143573357	chr7:151987221-151987223
Bonobo_G0048092	ENSG00000106266.11	ENST00000222990.8-0	chr7:2521266-2619688	CodingDeletion	chr7:2251769-2354318	chr7:2533963-2533963	chr7:2264456-2264458
Bonobo_G0049534	ENSG00000160868.15	ENST00000354593.6-0	chr7:91797029-91824749	CodingInsertion	chr7:99756959-99784248	chr7:91798209-91798210	chr7:99758134-99758136
Bonobo_G0049534	ENSG00000160868.15	ENST00000354593.6-0	chr7:91797029-91824749	CodingDeletion	chr7:99756959-99784248	chr7:91798222-91798222	chr7:99758147-99758149
Bonobo_G0049534	ENSG00000160868.15	ENST00000354593.6-0	chr7:91797029-91824749	CodingDeletion	chr7:99756959-99784248	chr7:91798225-91798225	chr7:99758150-99758152
Bonobo_G0049534	ENSG00000160868.15	ENST00000354593.6-0	chr7:91797029-91824749	CodingDeletion	chr7:99756959-99784248	chr7:91798231-91798231	chr7:99758156-99758158
Bonobo_G0049534	ENSG00000160868.15	ENST00000354593.6-0	chr7:91797029-91824749	CodingDeletion	chr7:99756959-99784248	chr7:91798235-91798235	chr7:99758160-99758162
Bonobo_G0049534	ENSG00000160868.15	ENST00000354593.6-0	chr7:91797029-91824749	CodingDeletion	chr7:99756959-99784248	chr7:91798241-91798241	chr7:99758166-99758168
Bonobo_G0049534	ENSG00000160868.15	ENST00000354593.6-0	chr7:91797029-91824749	CodingDeletion	chr7:99756959-99784248	chr7:91798246-91798246	chr7:99758171-99758173
Bonobo_G0049534	ENSG00000160868.15	ENST00000354593.6-0	chr7:91797029-91824749	CodingDeletion	chr7:99756959-99784248	chr7:91798253-91798253	chr7:99758178-99758180
Bonobo_G0049534	ENSG00000160868.15	ENST00000354593.6-0	chr7:91797029-91824749	CodingDeletion	chr7:99756959-99784248	chr7:91798259-91798259	chr7:99758184-99758186
Bonobo_G0049534	ENSG00000160868.15	ENST00000354593.6-0	chr7:91797029-91824749	CodingDeletion	chr7:99756959-99784248	chr7:91798262-91798262	chr7:99758187-99758189
Bonobo_G0049534	ENSG00000160868.15	ENST00000354593.6-0	chr7:91797029-91824749	CodingInsertion	chr7:99756959-99784248	chr7:91798264-91798266	chr7:99758189-99758192
Bonobo_G0049534	ENSG00000160868.15	ENST00000354593.6-0	chr7:91797029-91824749	CodingDeletion	chr7:99756959-99784248	chr7:91798272-91798272	chr7:99758197-99758199
Bonobo_G0049534	ENSG00000160868.15	ENST00000354593.6-0	chr7:91797029-91824749	CodingDeletion	chr7:99756959-99784248	chr7:91798282-91798282	chr7:99758207-99758209
Bonobo_G0049534	ENSG00000160868.15	ENST00000354593.6-0	chr7:91797029-91824749	CodingDeletion	chr7:99756959-99784248	chr7:91798294-91798294	chr7:99758219-99758221
Bonobo_G0049534	ENSG00000160868.15	ENST00000354593.6-0	chr7:91797029-91824749	CodingDeletion	chr7:99756959-99784248	chr7:91798301-91798301	chr7:99758226-99758228
Bonobo_G0049611	ENSG00000146839.19	ENST00000613979.5-0	chr7:92760777-92822810	CodingDeletion	chr7:100733594-100797797	chr7:92779073-92779073	chr7:100755314-100755315;chr7:100755316-100755317
Bonobo_G0049623	ENSG00000169894.18	ENST00000379458.9-1	chr7:92974668-92994997	CodingInsertion	chr7:100949533-100968347	chr7:92982906-92982907	chr7:100957770-100957772
Bonobo_G0049623	ENSG00000169894.18	ENST00000379458.9-1	chr7:92974668-92994997	CodingDeletion	chr7:100949533-100968347	chr7:92982913-92982913	chr7:100957777-100957779
Bonobo_G0052850	ENSG00000169436.17	ENST00000303045.11-0	chr8:135241158-135567534	CodingDeletion	chr8:138588234-138914041	chr8:135316609-135316609	chr8:138663738-138663740
Bonobo_G0052945	ENSG00000014164.7	ENST00000262577.6-0	chr8:140188043-140294051	CodingDeletion	chr8:143437658-143541447	chr8:140188472-140188472	chr8:143438085-143438087
Bonobo_G0052979	ENSG00000261150.3	ENST00000615648.2-2	chr8:140613080-140628516	CodingDeletion	chr8:143857323-143878467	chr8:140613170-140613170	chr8:143859333-143859335
Bonobo_G0052991	ENSG00000261236.8	ENST00000569669.6-0	chr8:141024460-141055178	CodingDeletion	chr8:144262044-144291438	chr8:141025087-141025087	chr8:144262670-144262672
Bonobo_G0053002	ENSG00000182325.11	ENST00000331890.6-0	chr8:141119113-141123183	CodingDeletion	chr8:144355430-144359376	chr8:141120272-141120272	chr8:144356498-144356500
Bonobo_G0053002	ENSG00000182325.11	ENST00000331890.6-0	chr8:141119113-141123183	CodingDeletion	chr8:144355430-144359376	chr8:141120287-141120287	chr8:144356509-144356511
Bonobo_G0051134	ENSG00000134020.8	ENST00000256404.8-0	chr8:21963295-22250172	CodingDeletion	chr8:22713250-23000000	chr8:21963442-21963442	chr8:22713397-22713399
Bonobo_G0051413	ENSG00000169154.7	ENST00000307599.5-0	chr8:37234592-37240407	CodingDeletion	chr8:37934280-37940124	chr8:37234634-37234634	chr8:37934322-37934324
Bonobo_G0052095	ENSG00000253598.3	ENST00000518568.3-0	chr8:78216821-78218248	CodingDeletion	chr8:81693630-81695058	chr8:78217253-78217253	chr8:81694065-81694067
Bonobo_G0054939	ENSG00000172889.16	ENST00000371699.5-0	chr9:107735191-107748729	CodingDeletion	chr9:136658855-136672678	chr9:107747349-107747349	chr9:136671006-136671008
Bonobo_G0054992	ENSG00000176978.14	ENST00000371579.7-0	chr9:108170362-108175171	CodingDeletion	chr9:137110545-137115177	chr9:108174214-108174214	chr9:137114249-137114250
Bonobo_G0055018	ENSG00000187609.16	ENST00000340951.9-0	chr9:108366207-108490301	CodingDeletion	chr9:137306895-137423211	chr9:108439997-108439997	chr9:137373021-137373022;chr9:137373050-137373051
Bonobo_G0053598	ENSG00000137098.14	ENST00000340291.6-0	chr9:35658535-35662745	CodingDeletion	chr9:35808044-35812272	chr9:35662000-35662000	chr9:35811508-35811510
Bonobo_G0053102	ENSG00000120158.12	ENST00000381750.9-0	chr9:4627035-4720594	CodingDeletion	chr9:4792943-4885917	chr9:4657882-4657882	chr9:4823530-4823531;chr9:4823548-4823549
Bonobo_G0053949	ENSG00000177992.10	ENST00000325643.6-0	chr9:58978124-58984131	CodingDeletion	chr9:87882876-87888903	chr9:58980422-58980422	chr9:87885173-87885175
Bonobo_G0053949	ENSG00000177992.10	ENST00000325643.6-0	chr9:58978124-58984131	CodingDeletion	chr9:87882876-87888903	chr9:58980502-58980502	chr9:87885254-87885255;chr9:87885269-87885270
Bonobo_G0053949	ENSG00000177992.10	ENST00000325643.6-0	chr9:58978124-58984131	CodingDeletion	chr9:87882876-87888903	chr9:58981308-58981308	chr9:87886074-87886075;chr9:87886077-87886078
Bonobo_G0053949	ENSG00000177992.10	ENST00000325643.6-0	chr9:58978124-58984131	CodingDeletion	chr9:87882876-87888903	chr9:58982997-58982997	chr9:87887765-87887767
Bonobo_G0053949	ENSG00000177992.10	ENST00000325643.6-0	chr9:58978124-58984131	CodingDeletion	chr9:87882876-87888903	chr9:58983062-58983062	chr9:87887832-87887834
Bonobo_G0053055	ENSG00000064218.5	ENST00000190165.3-0	chr9:786082-801120	CodingDeletion	chr9:976654-991732	chr9:799887-799887	chr9:990499-990501
Bonobo_G0053055	ENSG00000064218.5	ENST00000190165.3-0	chr9:786082-801120	CodingInsertion	chr9:976654-991732	chr9:799889-799890	chr9:990501-990503
Bonobo_G0054529	ENSG00000136834.3	ENST00000259357.3-0	chr9:93603058-93604023	CodingDeletion	chr9:122476957-122477926	chr9:93603821-93603821	chr9:122477719-122477720;chr9:122477724-122477725
Bonobo_G0000833	ENSG00000227124.11	ENST00000652011.2-2	Super_Scaffold_200000119422:68749-72169	CodingDeletion	chr3:75678659-75785583	Super_Scaffold_200000119422:70212-70212	chr3:75737405-75737406
Bonobo_G0000833	ENSG00000227124.11	ENST00000652011.2-2	Super_Scaffold_200000119422:68749-72169	CodingDeletion	chr3:75678659-75785583	Super_Scaffold_200000119422:70375-70375	chr3:75737483-75737485
Bonobo_G0000833	ENSG00000227124.11	ENST00000652011.2-2	Super_Scaffold_200000119422:68749-72169	CodingDeletion	chr3:75678659-75785583	Super_Scaffold_200000119422:70409-70409	chr3:75737517-75737519
Bonobo_G0000833	ENSG00000227124.11	ENST00000652011.2-2	Super_Scaffold_200000119422:68749-72169	CodingInsertion	chr3:75678659-75785583	Super_Scaffold_200000119422:70420-70421	chr3:75737528-75737530
Bonobo_G0000833	ENSG00000227124.11	ENST00000652011.2-2	Super_Scaffold_200000119422:68749-72169	CodingDeletion	chr3:75678659-75785583	Super_Scaffold_200000119422:70503-70503	chr3:75737611-75737612;chr3:75737613-75737614
Bonobo_G0000833	ENSG00000227124.11	ENST00000652011.2-2	Super_Scaffold_200000119422:68749-72169	CodingDeletion	chr3:75678659-75785583	Super_Scaffold_200000119422:71009-71009	chr3:75738120-75738122
Bonobo_G0000917	ENSG00000165171.11	ENST00000297873.9-0	Super_Scaffold_56:400460-405964	CodingDeletion	chr7:73834589-73842516	Super_Scaffold_56:400743-400743	chr7:73834882-73834884
Bonobo_G0001337	ENSG00000188157.15	ENST00000620552.4-0	Super_Scaffold_73:236522-258513	CodingDeletion	chr1:1020119-1056118	Super_Scaffold_73:250726-250726	chr1:1041955-1041957
Bonobo_G0001569	ENSG00000196460.14	ENST00000428343.6-0	Super_Scaffold_93:786212-863928	CodingDeletion	chr2:101397358-101475112	Super_Scaffold_93:838692-838692	chr2:101422427-101422429
Bonobo_G0001647	ENSG00000125520.14	ENST00000266077.5-0	Super_Scaffold_98:278016-282262	CodingDeletion	chr20:63739775-63744050	Super_Scaffold_98:280468-280468	chr20:63742226-63742228

## Sheet: SupplTable10
Supplementary Table 10. Gene family collapse: Protein-coding genes showing evidence of being part of gene families that show reduced copy number in Mhudiblu_PPA_v0 relative to human
GeneId	GeneName	GeneBiotype	NumberOfCollapsedCopies	CollapsedGeneIds	CollapsedGeneNames	CN Ratio (bonobo/human) *
ENSG00000278934.1	AC117489.1	TEC	1	ENSG00000239677.6	PDZRN3-AS1	N/A
ENSG00000278935.1	AC087386.2	TEC	1	ENSG00000279595.1	AC126335.2	N/A
ENSG00000279014.1	AC051619.9	TEC	1	ENSG00000261709.3	AC051619.8	N/A
ENSG00000279091.1	AC026523.2	TEC	1	ENSG00000259582.4	AC026523.1	N/A
ENSG00000279133.1	AC018628.2	TEC	1	ENSG00000242398.3	RN7SL800P	N/A
ENSG00000279186.1	FP236315.2	TEC	2	ENSG00000279967.1,ENSG00000279303.1	CU634019.4,FP671120.6	N/A
ENSG00000279341.1	AP000756.1	TEC	1	ENSG00000255183.1	LINC02711	N/A
ENSG00000279359.1	AL359195.2	TEC	2	ENSG00000241317.1,ENSG00000235705.6	AL133481.3,AL133481.2	N/A
ENSG00000279465.1	AC090950.2	TEC	1	ENSG00000270409.1	AC090950.1	N/A
ENSG00000279557.1	AC010435.1	TEC	1	ENSG00000249286.1	AMD1P3	N/A
ENSG00000279561.2	AL845472.2	TEC	1	ENSG00000229422.2	AL512625.2	0.1
ENSG00000279605.1	AC067930.5	TEC	1	ENSG00000254741.1	AC067930.1	N/A
ENSG00000279660.1	AC005703.6	TEC	1	ENSG00000265445.1	AC005703.3	N/A
ENSG00000279809.1	AC005538.2	TEC	1	ENSG00000224287.2	MSL3P1	N/A
ENSG00000279912.1	AC068448.2	TEC	1	ENSG00000279417.1	AC019322.6	N/A
ENSG00000279971.1	AC020910.7	TEC	1	ENSG00000269811.2	SCGB2B3P	N/A
ENSG00000280042.1	AC022336.4	TEC	1	ENSG00000276626.1	AC022336.3	N/A
ENSG00000280122.1	AC016168.4	TEC	1	ENSG00000267568.6	AC016168.2	N/A
ENSG00000280186.1	AL359258.3	TEC	1	ENSG00000260879.1	AL359258.2	N/A
ENSG00000280200.1	AC073862.5	TEC	1	ENSG00000256204.1	AC073862.1	N/A
ENSG00000280309.1	AC023300.3	TEC	1	ENSG00000261384.1	AC023300.1	N/A
ENSG00000280325.1	AC074183.2	TEC	1	ENSG00000232019.1	AC074183.1	0.5
ENSG00000285498.1	AC104389.7	TEC	1	ENSG00000221031.1	AC104389.1	N/A
ENSG00000286012.1	FP671120.9	TEC	2	ENSG00000286148.1,ENSG00000286178.1	FP236383.12,FP236383.10	N/A
ENSG00000286054.1	FP236383.7	TEC	2	ENSG00000286057.1,ENSG00000286091.1	FP236383.8,FP671120.10	N/A
ENSG00000286149.1	FP236383.11	TEC	2	ENSG00000286267.1,ENSG00000286155.1	FP671120.11,FP236383.13	N/A
ENSG00000132832.10	AL139352.1	lncRNA	1	ENSG00000283440.1	LINC01260	N/A
ENSG00000152931.9	PART1	lncRNA	3	ENSG00000275634.1,ENSG00000273701.1,ENSG00000276233.1	AC016591.1,AC109486.2,AC109486.3	N/A
ENSG00000161149.12	TUBA3FP	lncRNA	2	ENSG00000284130.1,ENSG00000284060.1	AC002472.2,AC002472.3	N/A
ENSG00000166917.11	MIR202HG	lncRNA	1	ENSG00000284219.1	MIR202	N/A
ENSG00000174365.20	SNHG11	lncRNA	2	ENSG00000199266.1,ENSG00000274309.1	SNORA60,SNORA71E	N/A
ENSG00000174407.13	MIR1-1HG	lncRNA	1	ENSG00000284508.1	MIR133A2	N/A
ENSG00000176728.9	TTTY14	lncRNA	1	ENSG00000251510.1	AC022486.1	N/A
ENSG00000177410.13	ZFAS1	lncRNA	2	ENSG00000277830.1,ENSG00000222365.1	SNORD12B,AL049766.2	N/A
ENSG00000179755.3	AC135776.1	lncRNA	1	ENSG00000288300.1	FP325313.3	N/A
ENSG00000185186.10	LINC00313	lncRNA	1	ENSG00000280191.3	LINC01669	N/A
ENSG00000188365.3	AC092171.1	lncRNA	1	ENSG00000241269.1	AC093620.1	N/A
ENSG00000188660.4	LINC00319	lncRNA	1	ENSG00000280179.1	CU639417.5	N/A
ENSG00000188825.14	LINC00910	lncRNA	1	ENSG00000277084.1	RNU2-4P	N/A
ENSG00000196756.13	SNHG17	lncRNA	4	ENSG00000225091.3,ENSG00000201512.1,ENSG00000277034.1,ENSG00000200354.1	AL391095.5,SNORA71C,SNORA71A,SNORA71D	N/A
ENSG00000197210.7	AP000550.1	lncRNA	1	ENSG00000161103.11	AC008132.1	N/A
ENSG00000197332.9	AC008543.1	lncRNA	1	ENSG00000267500.1	ZNF887P	N/A
ENSG00000197989.14	SNHG12	lncRNA	4	ENSG00000278274.1,ENSG00000274582.1,ENSG00000273544.1,ENSG00000280498.1	SNORA44,SNORA16A,SNORA61	N/A
ENSG00000205056.8	LINC02397	lncRNA	2	ENSG00000257127.6,ENSG00000266923.1	CLLU1,AC063949.2	N/A
ENSG00000205786.8	LINC01531	lncRNA	1	ENSG00000283479.1	AC002511.3	N/A
ENSG00000205866.4	FAM99A	lncRNA	1	ENSG00000205865.4	FAM99B	N/A
ENSG00000207751.3	AP000553.1	lncRNA	1	ENSG00000284630.1	AP000553.5	N/A
ENSG00000212719.13	LINC02693	lncRNA	1	ENSG00000266050.3	AC233702.6	N/A
ENSG00000214039.9	LINC02418	lncRNA	1	ENSG00000261650.1	AC055717.2	N/A
ENSG00000214188.9	ST7-OT4	lncRNA	4	ENSG00000273596.1,ENSG00000273571.1,ENSG00000274606.1,ENSG00000276100.1	AC106873.2,AC106873.6,AC106873.4,AC106873.3	N/A
ENSG00000214407.3	LINC02085	lncRNA	1	ENSG00000241280.1	AC106712.2	N/A
ENSG00000214432.9	VPS33B-DT	lncRNA	1	ENSG00000258542.1	AC068831.3	N/A
ENSG00000214783.9	POLR2J4	lncRNA	2	ENSG00000241057.2,ENSG00000273432.1	AC004951.4,AC004951.3	N/A
ENSG00000215769.8	ARHGAP27P1-BPTFP1-KPNA2P3	lncRNA	1	ENSG00000266820.1	KPNA2P3	N/A
ENSG00000217576.7	AL158066.1	lncRNA	2	ENSG00000243406.6,ENSG00000285160.1	MRPS31P5,AL139082.2	N/A
ENSG00000221571.3	RNU6ATAC35P	lncRNA	1	ENSG00000276642.1	AL445423.2	N/A
ENSG00000224038.1	BX005214.1	lncRNA	3	ENSG00000277350.2,ENSG00000275676.1,ENSG00000276422.2	AL590491.2,AL353770.4,BX005040.1	N/A
ENSG00000224074.3	LINC00691	lncRNA	1	ENSG00000242109.1	NPM1P23	N/A
ENSG00000224078.15	SNHG14	lncRNA	4	ENSG00000279050.1,ENSG00000207014.1,ENSG00000207093.1,ENSG00000252277.1	SNORD116-8,SNORD116-30,SNORD116-3,PWAR1	N/A
ENSG00000224363.2	FP700111.1	lncRNA	1	ENSG00000230806.1	SRGAP2-AS1	N/A
ENSG00000224521.2	AC098483.2	lncRNA	1	ENSG00000229255.1	AC138089.1	N/A
ENSG00000224698.1	AL390038.1	lncRNA	1	ENSG00000238122.1	AL359258.1	N/A
ENSG00000224905.7	AP001347.1	lncRNA	1	ENSG00000240755.1	ERLEC1P1	N/A
ENSG00000225206.10	MIR137HG	lncRNA	2	ENSG00000284202.1,ENSG00000284247.1	MIR2682,MIR137	N/A
ENSG00000225341.1	AC013269.1	lncRNA	1	ENSG00000232408.1	AC140481.2	N/A
ENSG00000225411.3	CR786580.1	lncRNA	1	ENSG00000238113.7	LINC01410	N/A
ENSG00000225783.8	MIAT	lncRNA	1	ENSG00000278404.1	Z99774.5	N/A
ENSG00000226172.2	AL139420.1	lncRNA	1	ENSG00000239216.1	AL139420.2	N/A
ENSG00000226516.7	FAM138B	lncRNA	5	ENSG00000282591.1,ENSG00000237613.2,ENSG00000249054.2,ENSG00000218839.5,ENSG00000248893.3	FAM138C,FAM138A,FAM138D,FAM138F,FAM138E	N/A
ENSG00000228120.2	AP001631.1	lncRNA	1	ENSG00000278927.1	FP236240.1	N/A
ENSG00000228526.7	MIR34AHG	lncRNA	1	ENSG00000284357.1	MIR34A	N/A
ENSG00000228549.4	BX284668.2	lncRNA	1	ENSG00000277234.1	RNU1-5P	N/A
ENSG00000228768.3	AC003101.1	lncRNA	1	ENSG00000283978.1	MIR365B	N/A
ENSG00000228951.2	LINC02677	lncRNA	1	ENSG00000242147.2	LINC02657	N/A
ENSG00000229192.6	AC004870.3	lncRNA	1	ENSG00000242552.1	MRPL42P4	N/A
ENSG00000229301.1	AC006455.4	lncRNA	1	ENSG00000232817.1	AC073188.4	N/A
ENSG00000229643.2	LINC00280	lncRNA	1	ENSG00000224075.2	TTTY22	N/A
ENSG00000229719.5	MIR194-2HG	lncRNA	1	ENSG00000283926.1	MIR192	N/A
ENSG00000229776.1	C4B-AS1	lncRNA	1	ENSG00000233627.2	C4A-AS1	N/A
ENSG00000229852.4	AC019205.1	lncRNA	3	ENSG00000277998.1,ENSG00000234882.1,ENSG00000239626.1	EIF3EP1,AC107075.1,RPSAP41	N/A
ENSG00000229970.3	AC007128.1	lncRNA	1	ENSG00000244239.1	AC007009.1	N/A
ENSG00000230091.6	TMEM254-AS1	lncRNA	1	ENSG00000282432.1	AL356095.3	N/A
ENSG00000230149.2	AL021707.3	lncRNA	1	ENSG00000244491.1	AL021707.5	N/A
ENSG00000230186.3	AC246680.1	lncRNA	1	ENSG00000227193.2	AC244453.1	N/A
ENSG00000230317.2	LINC01284	lncRNA	1	ENSG00000229151.2	AC233976.1	N/A
ENSG00000230366.9	DSCR9	lncRNA	1	ENSG00000242553.1	AP001432.1	N/A
ENSG00000230417.12	LINC00595	lncRNA	1	ENSG00000282863.1	AC012560.2	N/A
ENSG00000230630.5	DNM3OS	lncRNA	1	ENSG00000283844.1	MIR214	N/A
ENSG00000230699.2	AL645608.2	lncRNA	1	ENSG00000241180.1	AL645608.4	N/A
ENSG00000230736.2	AL021937.1	lncRNA	1	ENSG00000241954.1	AL021937.4	N/A
ENSG00000230937.12	MIR205HG	lncRNA	1	ENSG00000284485.1	MIR205	N/A
ENSG00000231187.3	AL356056.2	lncRNA	1	ENSG00000287077.1	AL157893.2	N/A
ENSG00000231760.5	AL355312.2	lncRNA	1	ENSG00000285889.1	AL355312.5	N/A
ENSG00000231914.1	LINC00387	lncRNA	2	ENSG00000279751.1,ENSG00000224922.1	AL050303.1,FP475955.2	N/A
ENSG00000232396.2	AC004882.2	lncRNA	1	ENSG00000239446.1	AC004882.3	N/A
ENSG00000232485.3	AC098820.2	lncRNA	1	ENSG00000241520.1	AC098820.4	N/A
ENSG00000232512.6	AP000233.2	lncRNA	1	ENSG00000274662.1	RN7SKP236	N/A
ENSG00000232956.9	SNHG15	lncRNA	1	ENSG00000277184.1	SNORA9	N/A
ENSG00000233030.2	AC243772.2	lncRNA	4	ENSG00000233029.3,ENSG00000234998.1,ENSG00000223345.3,ENSG00000234571.2	H2BP1,AC244453.2,H2BP2,AC244453.3	N/A
ENSG00000233421.4	LINC01783	lncRNA	1	ENSG00000277344.1	RNU1-6P	N/A
ENSG00000233429.9	HOTAIRM1	lncRNA	4	ENSG00000277694.1,ENSG00000276528.1,ENSG00000276771.1,ENSG00000274396.1	AC004079.1,AC004079.4,AC004079.3,AC004079.5	N/A
ENSG00000233570.2	LINC00690	lncRNA	1	ENSG00000269391.2	AC010139.1	N/A
ENSG00000233937.7	AC008443.1	lncRNA	1	ENSG00000248275.2	TRIM52-AS1	N/A
ENSG00000234199.3	LINC01191	lncRNA	1	ENSG00000243179.1	AC110769.1	N/A
ENSG00000234684.7	SDCBP2-AS1	lncRNA	1	ENSG00000229728.1	AL136531.1	N/A
ENSG00000234902.6	AC007879.3	lncRNA	1	ENSG00000240440.1	AC007879.4	N/A
ENSG00000234912.12	SNHG20	lncRNA	1	ENSG00000275143.1	SCARNA16	N/A
ENSG00000235660.2	LINC00345	lncRNA	1	ENSG00000271564.2	LINC02333	N/A
ENSG00000235865.2	GSN-AS1	lncRNA	1	ENSG00000239593.1	AL513122.2	N/A
ENSG00000236140.1	AC245014.1	lncRNA	1	ENSG00000237343.1	AC246785.3	N/A
ENSG00000236451.3	AC067956.1	lncRNA	1	ENSG00000239498.1	AC019211.1	N/A
ENSG00000237248.5	LINC00987	lncRNA	1	ENSG00000256427.2	AC010175.1	N/A
ENSG00000237399.7	PITRM1-AS1	lncRNA	1	ENSG00000278419.1	AL451164.2	N/A
ENSG00000237407.1	AP000552.2	lncRNA	3	ENSG00000287446.1,ENSG00000276874.1,ENSG00000234503.1	AC011718.1,AP000550.2,AC007731.6	N/A
ENSG00000237419.1	AL954642.1	lncRNA	1	ENSG00000242611.2	AC093627.6	N/A
ENSG00000237461.2	AL359710.1	lncRNA	1	ENSG00000255145.3	STX17-AS1	N/A
ENSG00000238057.9	ZEB2-AS1	lncRNA	3	ENSG00000277444.1,ENSG00000275372.1,ENSG00000273537.1	AC009951.1,AC009951.3,AC009951.2	N/A
ENSG00000238107.1	LINC02806	lncRNA	1	ENSG00000224481.3	AC245100.1	N/A
ENSG00000239219.2	AC008040.1	lncRNA	1	ENSG00000244193.1	AC008040.4	N/A
ENSG00000240040.6	AC244205.1	lncRNA	1	ENSG00000283270.1	AC244205.2	N/A
ENSG00000240990.10	HOXA11-AS	lncRNA	4	ENSG00000277966.1,ENSG00000278592.1,ENSG00000278020.1,ENSG00000278334.1	AC004080.13,AC004080.15,AC004080.14,AC004080.12	N/A
ENSG00000241449.6	AC092666.1	lncRNA	1	ENSG00000270114.1	AC006019.3	N/A
ENSG00000242082.2	SLC5A4-AS1	lncRNA	1	ENSG00000214076.3	CPSF1P1	N/A
ENSG00000242396.1	AC096536.2	lncRNA	1	ENSG00000233203.6	DHCR24-DT	N/A
ENSG00000243008.2	AL359538.1	lncRNA	1	ENSG00000244615.1	PSPC1P2	N/A
ENSG00000243349.2	AL358394.2	lncRNA	1	ENSG00000235690.2	CUBNP3	N/A
ENSG00000243766.8	HOTTIP	lncRNA	3	ENSG00000278708.1,ENSG00000277469.1,ENSG00000277553.1	AC004080.11,AC004080.10,AC004080.16	N/A
ENSG00000243819.4	RN7SL832P	lncRNA	1	ENSG00000277446.1	AC092687.4	N/A
ENSG00000245812.3	LINC02202	lncRNA	1	ENSG00000279204.1	AC134043.3	N/A
ENSG00000247092.7	SNHG10	lncRNA	1	ENSG00000252481.1	SCARNA13	N/A
ENSG00000248019.3	FAM13A-AS1	lncRNA	1	ENSG00000278151.1	AC108065.2	N/A
ENSG00000248469.1	AC139491.1	lncRNA	1	ENSG00000249109.1	AC140125.2	N/A
ENSG00000248492.1	ZFAT-AS1	lncRNA	1	ENSG00000277732.1	AC015599.2	N/A
ENSG00000248587.8	GDNF-AS1	lncRNA	2	ENSG00000248533.1,ENSG00000251518.1	AC034226.1,LINC02110	N/A
ENSG00000248596.8	AC139491.2	lncRNA	1	ENSG00000283559.2	AC139491.6	N/A
ENSG00000248874.5	C5orf17	lncRNA	1	ENSG00000234865.3	AC026784.2	N/A
ENSG00000249396.2	LINC02212	lncRNA	1	ENSG00000249166.1	AC092336.1	N/A
ENSG00000249859.11	PVT1	lncRNA	2	ENSG00000278324.1,ENSG00000207110.1	AC084123.1,RNU1-106P	N/A
ENSG00000250046.3	AC106864.1	lncRNA	1	ENSG00000248633.1	WRBP1	N/A
ENSG00000250992.2	AC139491.3	lncRNA	1	ENSG00000248943.1	AC140125.1	N/A
ENSG00000251126.2	AC017007.6	lncRNA	1	ENSG00000228814.4	AC017007.2	N/A
ENSG00000252690.3	AC105339.2	lncRNA	2	ENSG00000277864.1,ENSG00000250988.7	SNHG21,SCARNA15	N/A
ENSG00000253143.3	AC022730.3	lncRNA	1	ENSG00000275128.1	RN7SL203P	N/A
ENSG00000253147.5	AC015468.1	lncRNA	1	ENSG00000254026.1	AC015468.2	N/A
ENSG00000253230.9	LINC00599	lncRNA	1	ENSG00000284321.1	MIR124-1	N/A
ENSG00000253352.9	TUG1	lncRNA	4	ENSG00000276057.1,ENSG00000276664.1,ENSG00000275307.1,ENSG00000276965.1	AC004542.4,AC004542.6,AC004542.5,AC004542.3	N/A
ENSG00000253374.5	AC023644.1	lncRNA	1	ENSG00000253859.2	AC018616.1	N/A
ENSG00000253733.3	LZTS1-AS1	lncRNA	1	ENSG00000274467.1	RNA5SP257	N/A
ENSG00000254468.2	AC069287.1	lncRNA	1	ENSG00000281379.2	SEPTIN14P19	N/A
ENSG00000255198.4	SNHG9	lncRNA	1	ENSG00000273587.1	SNORA78	N/A
ENSG00000255571.9	MIR9-3HG	lncRNA	1	ENSG00000284329.1	MIR9-3	N/A
ENSG00000255944.1	AC006065.3	lncRNA	1	ENSG00000256732.1	AC006065.4	N/A
ENSG00000256542.2	AC148477.2	lncRNA	1	ENSG00000256943.1	AC148477.3	N/A
ENSG00000257178.5	AC103702.1	lncRNA	1	ENSG00000284038.1	MIR10A	N/A
ENSG00000257264.5	AC136443.3	lncRNA	1	ENSG00000257527.1	AC126755.3	N/A
ENSG00000257366.1	AC138969.4	lncRNA	2	ENSG00000258354.1,ENSG00000257563.1	AC126755.4,AC138932.3	N/A
ENSG00000257395.1	AL512310.3	lncRNA	2	ENSG00000257504.1,ENSG00000233408.1	AP000534.1,LINC02297	N/A
ENSG00000258498.8	DIO3OS	lncRNA	1	ENSG00000283857.1	MIR1247	N/A
ENSG00000259001.3	AL355075.4	lncRNA	1	ENSG00000277209.1	RPPH1	N/A
ENSG00000259069.1	AL512310.10	lncRNA	1	ENSG00000258364.1	CR383656.12	N/A
ENSG00000259222.2	AC027088.2	lncRNA	1	ENSG00000212766.9	EWSAT1	N/A
ENSG00000259546.1	AC027808.1	lncRNA	1	ENSG00000259649.4	AC027808.2	N/A
ENSG00000259551.1	AC048382.4	lncRNA	1	ENSG00000259694.1	AC136698.1	N/A
ENSG00000259925.1	AC130456.2	lncRNA	1	ENSG00000280265.1	AC130456.7	N/A
ENSG00000259945.1	AC027682.2	lncRNA	1	ENSG00000260894.1	AC027682.3	N/A
ENSG00000260176.1	AC141586.2	lncRNA	1	ENSG00000261288.1	AC093525.5	N/A
ENSG00000260306.1	AC092375.2	lncRNA	1	ENSG00000260973.1	AC009021.2	N/A
ENSG00000260419.1	AC138869.2	lncRNA	2	ENSG00000260575.1,ENSG00000260974.1	AC138907.3,AC133485.3	N/A
ENSG00000260423.2	LINC02367	lncRNA	1	ENSG00000286911.1	AC009533.4	N/A
ENSG00000260515.1	AC034229.2	lncRNA	1	ENSG00000271998.1	AC034229.3	N/A
ENSG00000260551.1	PWRN2	lncRNA	1	ENSG00000260959.1	AC087463.2	N/A
ENSG00000260555.1	AC092681.2	lncRNA	1	ENSG00000233363.1	AC006019.2	N/A
ENSG00000260827.1	AC138869.3	lncRNA	3	ENSG00000261009.1,ENSG00000260311.1,ENSG00000260402.1	AC138907.1,AC133485.2,AC141257.1	N/A
ENSG00000260845.1	AC138907.2	lncRNA	2	ENSG00000261682.1,ENSG00000260847.1	AC133485.5,AC145350.4	N/A
ENSG00000260921.1	AC142086.4	lncRNA	1	ENSG00000260312.1	AC140658.2	N/A
ENSG00000261043.5	AC019294.3	lncRNA	1	ENSG00000284385.1	MIR4313	N/A
ENSG00000261114.1	AC012181.1	lncRNA	1	ENSG00000261270.1	AC012181.2	N/A
ENSG00000261122.6	LINC02167	lncRNA	1	ENSG00000277004.1	RNA5SP412	N/A
ENSG00000261327.5	AC134312.5	lncRNA	1	ENSG00000259807.2	AC009093.1	N/A
ENSG00000261519.3	AC010542.4	lncRNA	1	ENSG00000275745.1	AC010542.5	N/A
ENSG00000261523.1	AC009167.1	lncRNA	1	ENSG00000261695.1	AC136443.4	N/A
ENSG00000261816.1	AC134312.6	lncRNA	1	ENSG00000273582.1	AC009093.5	N/A
ENSG00000262094.1	AC139099.1	lncRNA	3	ENSG00000235146.2,ENSG00000236601.2,ENSG00000253896.3	AL732372.1,AC114498.1,AC144568.2	N/A
ENSG00000262319.1	AC007952.6	lncRNA	1	ENSG00000279825.1	AC003957.1	N/A
ENSG00000262332.1	AC136624.1	lncRNA	1	ENSG00000260550.2	AC136618.1	N/A
ENSG00000263305.1	AP005530.1	lncRNA	1	ENSG00000260370.1	AC215217.1	N/A
ENSG00000264575.1	LINC00526	lncRNA	1	ENSG00000265091.5	AP001496.2	N/A
ENSG00000265142.9	MIR133A1HG	lncRNA	1	ENSG00000284453.1	MIR1-2	N/A
ENSG00000265369.3	PCAT18	lncRNA	1	ENSG00000275900.1	AC012588.2	N/A
ENSG00000266311.6	AC007952.8	lncRNA	2	ENSG00000230197.6,ENSG00000236022.6	AC106017.1,AC007952.3	N/A
ENSG00000266402.3	SNHG25	lncRNA	2	ENSG00000281311.1,ENSG00000277887.1	SNORA50C,AC025362.1	N/A
ENSG00000266602.2	AP005262.2	lncRNA	1	ENSG00000264080.1	AP005057.1	N/A
ENSG00000266644.1	AC103810.5	lncRNA	1	ENSG00000267198.1	AC091132.4	N/A
ENSG00000267104.2	TBC1D3P1-DHX40P1	lncRNA	1	ENSG00000266992.1	DHX40P1	N/A
ENSG00000267279.2	AC090409.1	lncRNA	1	ENSG00000267175.5	AC105094.2	N/A
ENSG00000267745.1	AC060766.7	lncRNA	2	ENSG00000267648.1,ENSG00000267102.1	AC060766.5,AC060766.1	N/A
ENSG00000267776.1	AC006116.11	lncRNA	1	ENSG00000267459.1	AC006116.8	N/A
ENSG00000267787.7	AC027097.2	lncRNA	1	ENSG00000267040.6	AC027097.1	N/A
ENSG00000268181.3	AC073188.6	lncRNA	1	ENSG00000230000.3	AC006455.5	N/A
ENSG00000268191.1	AC010503.2	lncRNA	1	ENSG00000268203.1	AC010503.3	N/A
ENSG00000268592.3	AL355312.3	lncRNA	1	ENSG00000223701.3	RAET1E-AS1	N/A
ENSG00000268654.2	MIMT1	lncRNA	1	ENSG00000274777.1	AC004792.1	N/A
ENSG00000268744.1	AC008758.4	lncRNA	1	ENSG00000248406.1	AC008758.3	N/A
ENSG00000269600.2	AC016629.2	lncRNA	1	ENSG00000282994.1	AC215524.1	N/A
ENSG00000269893.8	SNHG8	lncRNA	1	ENSG00000275994.1	SNORA24	N/A
ENSG00000269900.3	RMRP	lncRNA	1	ENSG00000277027.1	RMRP	N/A
ENSG00000269929.3	MIRLET7A1HG	lncRNA	1	ENSG00000199072.3	MIRLET7F1	N/A
ENSG00000270066.3	AL356488.2	lncRNA	1	ENSG00000278249.1	SCARNA2	N/A
ENSG00000270103.3	AL360012.1	lncRNA	1	ENSG00000274978.1	RNU11	N/A
ENSG00000270141.3	TERC	lncRNA	1	ENSG00000277925.1	AC078802.2	N/A
ENSG00000270154.1	AC130352.1	lncRNA	1	ENSG00000268955.2	AC068020.1	N/A
ENSG00000271167.1	LINC01109	lncRNA	2	ENSG00000254300.1,ENSG00000270866.1	LINC01111,AC067773.1	N/A
ENSG00000271853.5	AL162258.1	lncRNA	1	ENSG00000272030.1	AL162258.2	N/A
ENSG00000272734.1	ADIRF-AS1	lncRNA	1	ENSG00000273413.1	AL136982.7	N/A
ENSG00000272808.4	AC015712.6	lncRNA	3	ENSG00000259604.5,ENSG00000232386.9,ENSG00000272639.1	AC015712.1,AC015712.4,AC015712.5	N/A
ENSG00000273066.5	AL355987.4	lncRNA	1	ENSG00000272679.1	AL355987.2	N/A
ENSG00000273433.1	AC004080.6	lncRNA	1	ENSG00000272801.1	AC004080.5	N/A
ENSG00000274265.5	AC245297.4	lncRNA	1	ENSG00000223804.5	AC244669.1	N/A
ENSG00000274292.1	AC084018.2	lncRNA	1	ENSG00000272849.1	AC084018.1	N/A
ENSG00000274536.7	AL034397.3	lncRNA	1	ENSG00000284567.1	MIR223	N/A
ENSG00000275210.1	AC245884.11	lncRNA	1	ENSG00000249654.1	VN1R104P	N/A
ENSG00000276348.1	AL353770.3	lncRNA	6	ENSG00000274820.1,ENSG00000276149.1,ENSG00000239986.2,ENSG00000275628.2,ENSG00000277412.1,ENSG00000277024.1	AL353770.1,AL590491.1,BX005040.2,BX005214.3,AL445584.1,BX005040.3	N/A
ENSG00000276502.1	AL354718.2	lncRNA	1	ENSG00000279501.1	CR392039.4	N/A
ENSG00000276888.1	AL512624.2	lncRNA	2	ENSG00000275563.1,ENSG00000236666.1	POTEH-AS1,AL929601.3	N/A
ENSG00000278276.1	AL110115.2	lncRNA	1	ENSG00000201770.1	RNU6-384P	N/A
ENSG00000278920.1	AC005005.4	lncRNA	1	ENSG00000240186.3	RN7SL633P	N/A
ENSG00000278996.1	FP671120.5	lncRNA	1	ENSG00000280441.3	FP236383.3	N/A
ENSG00000279082.4	LINC01727	lncRNA	1	ENSG00000278410.1	AL121590.1	N/A
ENSG00000279159.1	AC003681.1	lncRNA	1	ENSG00000227117.6	HORMAD2-AS1	N/A
ENSG00000279571.3	AL162426.1	lncRNA	1	ENSG00000283874.1	MIR3911	N/A
ENSG00000279738.1	AL022311.1	lncRNA	1	ENSG00000207227.1	RNU6-900P	N/A
ENSG00000280721.1	LINC01943	lncRNA	1	ENSG00000240350.3	SOCAR	N/A
ENSG00000281181.1	FP236383.5	lncRNA	1	ENSG00000281383.1	FP671120.8	N/A
ENSG00000281344.1	HELLPAR	lncRNA	1	ENSG00000283052.1	LINC02456	N/A
ENSG00000281473.1	PISRT1	lncRNA	1	ENSG00000276304.1	AC119740.1	N/A
ENSG00000281591.1	DBET	lncRNA	3	ENSG00000279626.1,ENSG00000237635.2,ENSG00000277162.1	DUX4L29,DUX4L28,U85056.1	N/A
ENSG00000282143.1	AL137798.2	lncRNA	1	ENSG00000282740.1	AL021920.3	N/A
ENSG00000282885.2	AL627171.4	lncRNA	1	ENSG00000274012.1	RN7SL2	N/A
ENSG00000283128.2	AC009403.2	lncRNA	1	ENSG00000216895.9	AC009403.1	N/A
ENSG00000283215.2	LINC02537	lncRNA	1	ENSG00000223469.1	AL157371.1	N/A
ENSG00000283674.3	AC068587.4	lncRNA	1	ENSG00000284606.1	AC105233.5	N/A
ENSG00000283999.1	AL358215.3	lncRNA	2	ENSG00000240194.7,ENSG00000282887.2	CYMP,AL358215.2	N/A
ENSG00000284534.1	AC092634.7	lncRNA	1	ENSG00000176232.10	AC092634.1	N/A
ENSG00000284608.1	AC016912.1	lncRNA	1	ENSG00000187600.14	LINC02583	N/A
ENSG00000284722.2	AP003175.1	lncRNA	2	ENSG00000213333.3,ENSG00000234611.1	NPM1P50,OR2AT2P	N/A
ENSG00000284930.1	AC005280.2	lncRNA	1	ENSG00000285006.1	AC005280.3	N/A
ENSG00000285151.1	AC140134.1	lncRNA	1	ENSG00000285204.1	AC139834.1	N/A
ENSG00000285220.1	AC015908.7	lncRNA	2	ENSG00000263508.6,ENSG00000263400.8	AC015908.2,TMEM220-AS1	N/A
ENSG00000285294.1	LINC00842	lncRNA	2	ENSG00000276850.5,ENSG00000285402.1	AC245041.2,AC244230.2	N/A
ENSG00000285347.1	AL359555.4	lncRNA	1	ENSG00000285144.1	AL359555.3	N/A
ENSG00000285413.1	AP001056.2	lncRNA	1	ENSG00000279687.1	FP565260.5	N/A
ENSG00000285517.1	AC010198.2	lncRNA	2	ENSG00000235884.4,ENSG00000246331.2	LINC00941,AC010198.1	N/A
ENSG00000285544.1	AC115220.2	lncRNA	1	ENSG00000224458.3	GUSBP6	N/A
ENSG00000285646.2	AL021155.5	lncRNA	1	ENSG00000199347.1	RNU5E-1	N/A
ENSG00000285879.1	AC018628.3	lncRNA	1	ENSG00000200842.1	AC018628.1	N/A
ENSG00000285968.1	AL022324.4	lncRNA	1	ENSG00000285690.1	AL022332.2	N/A
ENSG00000286065.1	AC015911.11	lncRNA	1	ENSG00000286030.2	AC015911.10	N/A
ENSG00000286432.1	AC109472.1	lncRNA	1	ENSG00000252867.1	RNU6-909P	N/A
ENSG00000286687.1	AC022535.2	lncRNA	1	ENSG00000207124.1	RNU6-163P	N/A
ENSG00000286792.1	AC005703.7	lncRNA	1	ENSG00000200437.1	RNU6-799P	N/A
ENSG00000286955.1	AC100858.4	lncRNA	1	ENSG00000255313.2	AC100858.2	N/A
ENSG00000287190.1	AC239799.2	lncRNA	1	ENSG00000201558.1	RNVU1-6	N/A
ENSG00000287449.1	AC108019.2	lncRNA	1	ENSG00000242102.3	RN7SL152P	N/A
ENSG00000287458.1	AL033519.5	lncRNA	1	ENSG00000212579.1	AL033519.1	N/A
ENSG00000287490.1	AC015818.9	lncRNA	2	ENSG00000167494.9,ENSG00000230528.7	NOS2P2,NOS2P3	N/A
ENSG00000287576.1	AC067930.8	lncRNA	1	ENSG00000275558.1	RN7SKP175	N/A
ENSG00000287640.1	AC007381.2	lncRNA	1	ENSG00000200807.1	RNU1-32P	N/A
ENSG00000287695.1	AC008625.1	lncRNA	1	ENSG00000221430.1	MIR1294	N/A
ENSG00000287704.1	AC012405.1	lncRNA	1	ENSG00000238456.1	RNU6-1014P	N/A
ENSG00000287931.1	AC092651.3	lncRNA	1	ENSG00000230968.1	AC084149.1	N/A
ENSG00000287979.1	AC253572.2	lncRNA	5	ENSG00000207501.1,ENSG00000274210.1,ENSG00000276216.1,ENSG00000207205.1,ENSG00000275538.1	RNVU1-27,RNVU1-15,AC245014.3,RNVU1-14,RNVU1-19	N/A
ENSG00000288093.1	AL592295.5	lncRNA	1	ENSG00000206921.1	RNU6-481P	N/A
ENSG00000288102.1	AC112481.2	lncRNA	1	ENSG00000257995.1	AC084365.1	N/A
ENSG00000264397.1	MIR3180-5	miRNA	1	ENSG00000264115.1	MIR3180-4	N/A
ENSG00000264462.1	MIR3648-2	miRNA	1	ENSG00000275708.1	MIR3648-1	N/A
ENSG00000199290.1	AL645939.1	misc_RNA	1	ENSG00000201680.1	AL663061.1	N/A
ENSG00000199870.1	AC211486.2	misc_RNA	9	ENSG00000201959.1,ENSG00000202021.1,ENSG00000273927.1,ENSG00000201885.1,ENSG00000201282.1,ENSG00000274984.1,ENSG00000267828.1,ENSG00000239069.1,ENSG00000199913.1	AC211476.6,AC211476.2,AC211476.1,AC211486.3,AC211476.7,AC211424.1,AC211486.5,AC114737.1,AC007000.1	N/A
ENSG00000200057.1	RN7SKP63	misc_RNA	1	ENSG00000222630.2	RN7SKP131	N/A
ENSG00000200552.1	AC091390.2	misc_RNA	1	ENSG00000200874.1	AC211429.1	N/A
ENSG00000201084.1	AC068448.1	misc_RNA	1	ENSG00000238783.1	AC019322.2	0.4
ENSG00000202198.1	AL162581.1	misc_RNA	1	ENSG00000283293.1	RN7SK	N/A
ENSG00000239471.3	RN7SL584P	misc_RNA	1	ENSG00000243059.3	RN7SL400P	N/A
ENSG00000252656.1	RN7SKP88	misc_RNA	3	ENSG00000273591.1,ENSG00000277313.1,ENSG00000275933.1	AC244669.3,AC247039.1,AC245297.3	N/A
ENSG00000265315.1	RN7SL199P	misc_RNA	2	ENSG00000265411.1,ENSG00000264840.1	RN7SL404P,RN7SL656P	N/A
ENSG00000265889.1	AC233699.2	misc_RNA	2	ENSG00000274284.1,ENSG00000275006.1	AC233968.2,AC244154.1	N/A
ENSG00000273717.1	RN7SL343P	misc_RNA	3	ENSG00000274852.1,ENSG00000278825.1,ENSG00000276522.1	RN7SL422P,RN7SL640P,RN7SL462P	N/A
ENSG00000273846.1	AP000552.4	misc_RNA	1	ENSG00000275362.1	AC023490.3	0
ENSG00000273940.1	RN7SL722P	misc_RNA	6	ENSG00000264002.2,ENSG00000275230.1,ENSG00000274098.1,ENSG00000277774.1,ENSG00000276562.1,ENSG00000241392.3	RN7SL205P,RN7SL52P,RN7SL787P,RN7SL544P,RN7SL763P,RN7SL565P	N/A
ENSG00000273946.1	RN7SL733P	misc_RNA	2	ENSG00000274186.1,ENSG00000276544.1	RN7SL248P,RN7SL453P	N/A
ENSG00000273981.1	RN7SL106P	misc_RNA	4	ENSG00000276955.1,ENSG00000278222.1,ENSG00000278497.1,ENSG00000274568.1	RN7SL545P,AC138749.9,RN7SL536P,RN7SL759P	N/A
ENSG00000274632.1	RN7SL719P	misc_RNA	1	ENSG00000277515.1	RN7SL495P	N/A
ENSG00000274747.1	RN7SL627P	misc_RNA	2	ENSG00000276532.1,ENSG00000276088.1	RN7SL620P,AC026271.4	N/A
ENSG00000275319.1	AC023490.2	misc_RNA	1	ENSG00000276800.1	AP000557.3	N/A
ENSG00000275930.1	AC211486.8	misc_RNA	1	ENSG00000276178.1	AC211476.9	N/A
ENSG00000275992.1	RN7SL327P	misc_RNA	2	ENSG00000278604.1,ENSG00000277295.1	RN7SL429P,RN7SL489P	N/A
ENSG00000277582.1	RN7SL428P	misc_RNA	2	ENSG00000278785.1,ENSG00000278422.1	RN7SL331P,AC243562.4	N/A
ENSG00000277637.1	RN7SL469P	misc_RNA	2	ENSG00000275776.1,ENSG00000277467.1	RN7SL628P,RN7SL185P	N/A
ENSG00000278696.1	RN7SL82P	misc_RNA	2	ENSG00000274076.1,ENSG00000277031.1	RN7SL796P,RN7SL539P	N/A
ENSG00000283592.1	ABBA01031669.1	misc_RNA	1	ENSG00000200325.1	AL121762.1	N/A
ENSG00000227152.6	OR2T7	polymorphic_pseudogene	1	ENSG00000187701.4	OR2T27	N/A
ENSG00000286025.1	AC000095.3	polymorphic_pseudogene	2	ENSG00000286175.1,ENSG00000286102.1	AC023490.7,AP000552.6	0.2
ENSG00000137970.7	RPL7P9	processed_pseudogene	1	ENSG00000244363.3	RPL7P23	N/A
ENSG00000164740.5	SEPTIN7P5	processed_pseudogene	2	ENSG00000240651.1,ENSG00000275061.2	AC122133.1,SEPTIN7P4	N/A
ENSG00000175319.3	NF1P5	processed_pseudogene	1	ENSG00000183249.8	NF1P3	N/A
ENSG00000182625.3	AC091046.1	processed_pseudogene	1	ENSG00000254719.1	AC080023.2	N/A
ENSG00000197214.5	TCEA1P1	processed_pseudogene	1	ENSG00000230409.3	TCEA1P2	N/A
ENSG00000197692.5	CBX3P7	processed_pseudogene	1	ENSG00000254496.1	CBX3P8	N/A
ENSG00000204555.3	CFTRP3	processed_pseudogene	1	ENSG00000228593.1	CFTRP1	N/A
ENSG00000213287.3	AP001102.1	processed_pseudogene	1	ENSG00000237427.1	TOMM22P1	N/A
ENSG00000213295.3	RPL22P10	processed_pseudogene	1	ENSG00000237745.1	RPL22P8	N/A
ENSG00000213543.2	RARRES2P2	processed_pseudogene	1	ENSG00000250053.1	RARRES2P4	N/A
ENSG00000214207.2	KRT18P10	processed_pseudogene	1	ENSG00000215089.3	KRT18P11	N/A
ENSG00000214354.3	AC133644.1	processed_pseudogene	1	ENSG00000223973.2	AC068491.1	N/A
ENSG00000214549.2	SDHCP2	processed_pseudogene	1	ENSG00000108958.4	AC130689.1	N/A
ENSG00000215065.3	BX547991.1	processed_pseudogene	1	ENSG00000215097.3	AL731733.1	N/A
ENSG00000215477.2	RCN1P1	processed_pseudogene	1	ENSG00000214455.4	RCN1P2	N/A
ENSG00000216687.2	AL390237.1	processed_pseudogene	1	ENSG00000274844.1	AL512427.1	N/A
ENSG00000218520.5	AL450346.2	processed_pseudogene	1	ENSG00000214888.3	AL772337.1	N/A
ENSG00000219280.1	VN1R8P	processed_pseudogene	1	ENSG00000273732.1	VN1R74P	N/A
ENSG00000219642.2	BMPR1AP1	processed_pseudogene	1	ENSG00000232460.4	BMPR1AP2	N/A
ENSG00000223349.1	KLF2P3	processed_pseudogene	1	ENSG00000230646.1	KLF2P2	N/A
ENSG00000223625.1	CYCSP32	processed_pseudogene	2	ENSG00000224240.1,ENSG00000278678.1	CYCSP49,CYCSP41	N/A
ENSG00000223650.1	UHRF2P1	processed_pseudogene	1	ENSG00000256663.1	AC112777.1	N/A
ENSG00000223889.1	AC073188.1	processed_pseudogene	1	ENSG00000227923.1	AC006455.3	N/A
ENSG00000224061.1	AC092106.1	processed_pseudogene	1	ENSG00000235325.1	AC009963.3	N/A
ENSG00000224368.1	ARAFP2	processed_pseudogene	1	ENSG00000227298.1	ARAFP3	N/A
ENSG00000224617.1	BX276092.1	processed_pseudogene	1	ENSG00000230934.1	BX276092.4	N/A
ENSG00000224815.3	AL691447.1	processed_pseudogene	1	ENSG00000227257.1	AL158827.1	N/A
ENSG00000224860.1	GXYLT1P2	processed_pseudogene	1	ENSG00000230931.2	GXYLT1P1	N/A
ENSG00000224953.1	SRIP3	processed_pseudogene	1	ENSG00000224065.2	SRIP2	N/A
ENSG00000225008.1	AC234781.2	processed_pseudogene	1	ENSG00000178082.6	TWF1P1	N/A
ENSG00000225108.1	ZBTB45P1	processed_pseudogene	1	ENSG00000226065.1	ZBTB45P2	N/A
ENSG00000225154.2	AL450996.1	processed_pseudogene	1	ENSG00000238145.2	AL731892.1	N/A
ENSG00000225653.1	RNF19BPY	processed_pseudogene	2	ENSG00000227434.2,ENSG00000274022.1	AL121873.1,RNF19BPX	N/A
ENSG00000225912.1	AL121871.1	processed_pseudogene	1	ENSG00000235175.1	RPL26P37	N/A
ENSG00000226468.2	AC018641.1	processed_pseudogene	1	ENSG00000234269.2	AL365396.1	N/A
ENSG00000226478.3	UPF3AP1	processed_pseudogene	1	ENSG00000214832.5	UPF3AP2	N/A
ENSG00000226481.3	ACTR3BP2	processed_pseudogene	3	ENSG00000226444.2,ENSG00000270242.1,ENSG00000280263.1	AC137499.2,ACTR3BP6,ACTR3BP1	N/A
ENSG00000226631.1	SLC9A3P3	processed_pseudogene	1	ENSG00000233011.1	SLC9A3P1	N/A
ENSG00000226885.1	E2F6P3	processed_pseudogene	2	ENSG00000234764.2,ENSG00000224688.1	E2F6P1,E2F6P2	N/A
ENSG00000226928.1	RPS14P4	processed_pseudogene	1	ENSG00000225933.1	AC133965.1	N/A
ENSG00000226991.2	AC140479.1	processed_pseudogene	1	ENSG00000229730.2	AC013268.2	N/A
ENSG00000227081.5	AC005912.1	processed_pseudogene	1	ENSG00000234287.1	AC099560.2	N/A
ENSG00000227233.1	CICP17	processed_pseudogene	2	ENSG00000224160.1,ENSG00000226220.1	CICP10,CICP22	N/A
ENSG00000227264.3	ACTR3BP5	processed_pseudogene	1	ENSG00000260327.2	ACTR3BP3	N/A
ENSG00000227515.3	C1DP4	processed_pseudogene	2	ENSG00000224760.4,ENSG00000236217.4	C1DP2,C1DP3	N/A
ENSG00000227545.1	AC006455.2	processed_pseudogene	1	ENSG00000234467.1	SLC25A1P2	N/A
ENSG00000227924.2	RBPJP6	processed_pseudogene	3	ENSG00000274181.1,ENSG00000234217.2,ENSG00000232239.2	RBPJP2,RBPJP7,RBPJP5	N/A
ENSG00000228432.1	DHFRP2	processed_pseudogene	1	ENSG00000188985.6	DHFRP1	N/A
ENSG00000228615.1	AC093166.2	processed_pseudogene	1	ENSG00000233671.1	AC083899.2	N/A
ENSG00000228645.2	PHKG1P2	processed_pseudogene	1	ENSG00000229508.2	PHKG1P4	N/A
ENSG00000229120.2	CYCSP4	processed_pseudogene	1	ENSG00000233843.1	CYCSP48	N/A
ENSG00000229132.2	EIF4A1P10	processed_pseudogene	1	ENSG00000235001.3	EIF4A1P2	N/A
ENSG00000229231.1	FEM1AP1	processed_pseudogene	2	ENSG00000235876.2,ENSG00000280172.1	FP475955.4,FEM1AP4	N/A
ENSG00000229586.2	TNPO1P3	processed_pseudogene	1	ENSG00000230662.1	TNPO1P2	N/A
ENSG00000229667.2	UBE2V1P9	processed_pseudogene	1	ENSG00000229518.1	UBE2V1P3	N/A
ENSG00000229826.2	AC244505.5	processed_pseudogene	1	ENSG00000225397.1	AC244505.3	N/A
ENSG00000230245.2	BX088651.3	processed_pseudogene	1	ENSG00000224603.1	BX664725.1	N/A
ENSG00000230249.1	AC112653.1	processed_pseudogene	1	ENSG00000236477.1	RPS24P1	N/A
ENSG00000230304.1	CICP6	processed_pseudogene	3	ENSG00000233653.3,ENSG00000229376.3,ENSG00000274553.1	AC138035.3,CICP3,CICP7	N/A
ENSG00000230339.2	AC015818.1	processed_pseudogene	1	ENSG00000275206.1	AL353997.5	N/A
ENSG00000230543.1	SNX3P1X	processed_pseudogene	1	ENSG00000278585.1	SNX3P1Y	N/A
ENSG00000230650.1	AC140479.2	processed_pseudogene	1	ENSG00000235721.1	AC013268.3	N/A
ENSG00000231184.3	CCNQP3	processed_pseudogene	1	ENSG00000231514.1	CCNQP2	N/A
ENSG00000231240.1	KLF2P1	processed_pseudogene	1	ENSG00000236516.1	KLF2P4	N/A
ENSG00000232145.1	AC099548.1	processed_pseudogene	1	ENSG00000229977.2	AC073264.1	N/A
ENSG00000232165.1	AC006455.6	processed_pseudogene	1	ENSG00000227426.1	VN1R33P	N/A
ENSG00000232390.3	NDUFA5P1	processed_pseudogene	1	ENSG00000236987.2	NDUFA5P8	N/A
ENSG00000232777.1	MRPL51P2	processed_pseudogene	1	ENSG00000280346.1	FP236240.3	N/A
ENSG00000232798.1	CR769767.1	processed_pseudogene	4	ENSG00000277618.1,ENSG00000277340.1,ENSG00000249416.2,ENSG00000236450.1	AL591926.4,AL590399.6,AL627230.3,AC107393.1	N/A
ENSG00000232927.1	USP12PY	processed_pseudogene	1	ENSG00000226081.2	USP12PX	N/A
ENSG00000232965.1	RPS12P18	processed_pseudogene	1	ENSG00000234319.1	RPS12P2	N/A
ENSG00000233205.1	AC108479.1	processed_pseudogene	1	ENSG00000231351.2	AC111200.2	N/A
ENSG00000233275.1	AC009238.2	processed_pseudogene	1	ENSG00000236750.1	AC009237.9	N/A
ENSG00000233523.1	PHBP5	processed_pseudogene	2	ENSG00000276592.1,ENSG00000262648.1	PHBP6,PHBP15	N/A
ENSG00000233892.1	PAIP1P1	processed_pseudogene	1	ENSG00000174977.8	AC026271.1	N/A
ENSG00000233966.1	UBE2SP1	processed_pseudogene	1	ENSG00000224126.2	UBE2SP2	N/A
ENSG00000234276.1	SDR42E1P3	processed_pseudogene	3	ENSG00000277213.1,ENSG00000273994.1,ENSG00000273849.1	SDR42E1P1,SDR42E1P4,SDR42E1P2	N/A
ENSG00000234337.4	AC026462.1	processed_pseudogene	1	ENSG00000268034.1	AC243960.2	N/A
ENSG00000234385.1	RCC2P1	processed_pseudogene	1	ENSG00000270818.1	AL445675.1	N/A
ENSG00000234391.1	AL606490.6	processed_pseudogene	1	ENSG00000228354.1	AL450023.1	N/A
ENSG00000234429.1	AC105342.1	processed_pseudogene	1	ENSG00000231686.1	Z97180.1	N/A
ENSG00000234702.1	VDAC1P3	processed_pseudogene	1	ENSG00000231341.1	VDAC1P6	N/A
ENSG00000234801.3	MORF4	processed_pseudogene	1	ENSG00000218283.2	MORF4L1P1	N/A
ENSG00000235013.1	COX20P2	processed_pseudogene	1	ENSG00000213025.2	COX20P1	N/A
ENSG00000235571.1	SNX18P14	processed_pseudogene	4	ENSG00000275144.1,ENSG00000229146.2,ENSG00000231390.1,ENSG00000224185.1	SNX18P4,SNX18P8,SNX18P9,SNX18P5	N/A
ENSG00000235759.1	ARHGAP42P3	processed_pseudogene	2	ENSG00000258080.1,ENSG00000258233.1	ARHGAP42P5,ARHGAP42P4	N/A
ENSG00000236097.1	BNIP3P2	processed_pseudogene	1	ENSG00000257356.2	BNIP3P6	N/A
ENSG00000236539.3	HNRNPA1P54	processed_pseudogene	1	ENSG00000224620.2	MEF2AP1	N/A
ENSG00000236592.5	S100A11P2	processed_pseudogene	2	ENSG00000257005.1,ENSG00000237632.3	AC027667.1,S100A11P1	N/A
ENSG00000236616.3	BAK1P2	processed_pseudogene	1	ENSG00000175730.8	BAK1P1	N/A
ENSG00000236686.1	BZW1P1	processed_pseudogene	1	ENSG00000198406.7	BZW1P2	N/A
ENSG00000236857.3	RAP1BP1	processed_pseudogene	1	ENSG00000254893.6	AC113404.3	N/A
ENSG00000236992.2	RPL12P12	processed_pseudogene	1	ENSG00000204196.5	RPL12P16	N/A
ENSG00000237055.1	MTCO1P48	processed_pseudogene	1	ENSG00000280243.1	MTCO1P1	N/A
ENSG00000237182.1	BX276092.6	processed_pseudogene	1	ENSG00000237717.1	BX276092.8	N/A
ENSG00000237202.1	AJ239321.1	processed_pseudogene	1	ENSG00000270496.1	BNIP3P7	N/A
ENSG00000237275.1	AL450023.3	processed_pseudogene	1	ENSG00000269281.2	AC244505.7	N/A
ENSG00000237446.1	RHEBP3	processed_pseudogene	2	ENSG00000229927.2,ENSG00000226964.1	RHEBP1,RHEBP2	N/A
ENSG00000237447.1	CDC27P2	processed_pseudogene	1	ENSG00000233786.1	CDC27P1	N/A
ENSG00000237740.1	NPAP1P3	processed_pseudogene	1	ENSG00000214695.3	NPAP1P2	N/A
ENSG00000237774.3	AC126615.1	processed_pseudogene	1	ENSG00000139239.7	RPL14P1	N/A
ENSG00000237873.1	AL158053.1	processed_pseudogene	1	ENSG00000237195.1	DLGAP5P1	N/A
ENSG00000238245.2	MYO5BP2	processed_pseudogene	2	ENSG00000274680.1,ENSG00000228656.1	MYO5BP3,MYO5BP1	N/A
ENSG00000240342.3	RPS2P5	processed_pseudogene	1	ENSG00000189343.7	RPS2P46	N/A
ENSG00000241136.1	PAICSP6	processed_pseudogene	1	ENSG00000229877.1	PAICSP5	N/A
ENSG00000241622.1	RARRES2P1	processed_pseudogene	1	ENSG00000283123.1	RARRES2P11	N/A
ENSG00000242100.2	RPL9P32	processed_pseudogene	1	ENSG00000238103.4	RPL9P7	N/A
ENSG00000242607.1	RPS3AP34	processed_pseudogene	2	ENSG00000244427.1,ENSG00000214268.2	AC105233.1,RPS3AP33	N/A
ENSG00000242661.1	RPS3AP43	processed_pseudogene	2	ENSG00000244004.1,ENSG00000228744.1	AC097493.2,RPS3AP30	N/A
ENSG00000243721.1	RPL23AP63	processed_pseudogene	1	ENSG00000283393.1	AC068205.3	N/A
ENSG00000248565.2	TECRP2	processed_pseudogene	1	ENSG00000235043.3	TECRP1	N/A
ENSG00000248966.1	BCLAF1P1	processed_pseudogene	1	ENSG00000279800.2	BCLAF1P2	N/A
ENSG00000249142.1	AC074134.1	processed_pseudogene	1	ENSG00000224831.3	TMEM183B	N/A
ENSG00000249337.2	SNX18P25	processed_pseudogene	1	ENSG00000249828.2	AC118282.3	N/A
ENSG00000249410.1	AK4P2	processed_pseudogene	2	ENSG00000233381.3,ENSG00000263535.2	AK4P1,AK4P3	N/A
ENSG00000250016.2	SNX18P23	processed_pseudogene	1	ENSG00000251539.1	SNX18P24	N/A
ENSG00000250667.1	AC106774.1	processed_pseudogene	1	ENSG00000249282.1	AC233724.6	N/A
ENSG00000250942.1	ENPP7P11	processed_pseudogene	1	ENSG00000250476.1	ENPP7P9	N/A
ENSG00000254118.1	MTCYBP20	processed_pseudogene	1	ENSG00000234179.1	MTCYBP1	N/A
ENSG00000254311.1	SNRPCP17	processed_pseudogene	1	ENSG00000230106.1	SNRPCP15	N/A
ENSG00000254543.1	HSPD1P2	processed_pseudogene	1	ENSG00000255128.1	HSPD1P3	N/A
ENSG00000254803.1	AP004607.2	processed_pseudogene	1	ENSG00000255285.1	AP004833.3	N/A
ENSG00000255993.1	PSMC1P9	processed_pseudogene	1	ENSG00000241506.1	PSMC1P1	N/A
ENSG00000256358.1	RPL31P57	processed_pseudogene	1	ENSG00000213896.4	AC109486.1	N/A
ENSG00000257846.2	AL512310.7	processed_pseudogene	2	ENSG00000213727.3,ENSG00000257731.2	AP000533.1,CR383656.8	N/A
ENSG00000258111.1	AC079316.1	processed_pseudogene	1	ENSG00000230157.1	ATP5MC1P1	N/A
ENSG00000258397.1	BCAR1P1	processed_pseudogene	1	ENSG00000258771.1	BCAR1P2	N/A
ENSG00000258524.1	NT5CP1	processed_pseudogene	1	ENSG00000258408.1	NT5CP2	N/A
ENSG00000258758.1	AL137100.1	processed_pseudogene	1	ENSG00000259136.1	AL137100.2	N/A
ENSG00000258990.2	MPPE1P1	processed_pseudogene	1	ENSG00000225544.1	AC245452.2	N/A
ENSG00000259025.1	AC037471.1	processed_pseudogene	1	ENSG00000259769.1	AC127381.1	N/A
ENSG00000259419.2	HNRNPCP3	processed_pseudogene	1	ENSG00000204253.4	HNRNPCP2	N/A
ENSG00000260053.2	ABCB10P4	processed_pseudogene	1	ENSG00000274099.1	ABCB10P1	N/A
ENSG00000260211.2	AC139426.1	processed_pseudogene	1	ENSG00000259993.1	AC135731.1	N/A
ENSG00000260218.1	AC034105.4	processed_pseudogene	1	ENSG00000261607.1	AC140658.4	N/A
ENSG00000260584.1	AC142381.2	processed_pseudogene	3	ENSG00000226767.1,ENSG00000261719.1,ENSG00000260900.1	AC145350.3,AC137761.2,AC114501.1	N/A
ENSG00000261089.1	CDC37P2	processed_pseudogene	1	ENSG00000259982.1	CDC37P1	N/A
ENSG00000261108.2	AC138907.4	processed_pseudogene	2	ENSG00000260649.1,ENSG00000259800.1	AC133485.4,AC145350.1	N/A
ENSG00000261145.1	AC009060.2	processed_pseudogene	2	ENSG00000277003.1,ENSG00000267794.1	AC026468.1,AP001120.4	N/A
ENSG00000261429.2	DPPA2P4	processed_pseudogene	1	ENSG00000259827.1	AC026461.1	N/A
ENSG00000262500.1	MAPK8IP1P1	processed_pseudogene	1	ENSG00000263503.1	MAPK8IP1P2	N/A
ENSG00000262974.1	AC136618.2	processed_pseudogene	1	ENSG00000263029.1	AC136624.3	N/A
ENSG00000266042.1	AC015818.6	processed_pseudogene	1	ENSG00000266162.1	YWHAEP2	N/A
ENSG00000266242.1	GRAMD4P7	processed_pseudogene	4	ENSG00000259089.2,ENSG00000258848.1,ENSG00000227874.1,ENSG00000258767.1	AC060814.1,GRAMD4P5,GRAMD4P6,GRAMD4P1	N/A
ENSG00000266605.1	LONRF2P1	processed_pseudogene	1	ENSG00000233905.1	LONRF2P2	N/A
ENSG00000267441.1	AL353997.3	processed_pseudogene	1	ENSG00000263946.1	AC015818.3	N/A
ENSG00000268234.1	FKBP4P6	processed_pseudogene	3	ENSG00000276457.1,ENSG00000269692.1,ENSG00000235256.1	FKBP4P2,FKBP4P7,FKBP4P8	N/A
ENSG00000268942.2	CKS1BP3	processed_pseudogene	2	ENSG00000254331.1,ENSG00000225976.5	CKS1BP2,CKS1BP7	N/A
ENSG00000268993.1	RPL22P6	processed_pseudogene	2	ENSG00000268074.1,ENSG00000225483.1	RPL22P4,RPL22P5	N/A
ENSG00000269181.1	AC020914.5	processed_pseudogene	1	ENSG00000268652.1	AC063977.4	N/A
ENSG00000269576.1	HNRNPMP2	processed_pseudogene	1	ENSG00000275862.1	AC008622.3	N/A
ENSG00000269848.1	AC119751.8	processed_pseudogene	1	ENSG00000271309.1	AC140113.2	N/A
ENSG00000269907.1	PTMAP11	processed_pseudogene	1	ENSG00000282886.1	PTMAP12	N/A
ENSG00000270193.1	AC009237.12	processed_pseudogene	2	ENSG00000271003.1,ENSG00000277747.1	AC133104.2,AC009237.13	N/A
ENSG00000270424.1	AC145285.5	processed_pseudogene	1	ENSG00000271623.1	AC138894.3	N/A
ENSG00000270678.1	AL670379.6	processed_pseudogene	1	ENSG00000271502.1	AL670379.12	N/A
ENSG00000270909.1	CR788268.1	processed_pseudogene	2	ENSG00000277575.1,ENSG00000271454.1	AL162233.1,AL353729.2	N/A
ENSG00000270921.1	CICP23	processed_pseudogene	2	ENSG00000233771.2,ENSG00000282059.1	CICP19,CICP5	N/A
ENSG00000270955.1	AC135731.2	processed_pseudogene	1	ENSG00000271078.1	AC139426.3	N/A
ENSG00000271028.1	AC009643.2	processed_pseudogene	1	ENSG00000254725.1	AC009643.1	N/A
ENSG00000271412.1	PRR13P3	processed_pseudogene	1	ENSG00000187534.6	PRR13P5	N/A
ENSG00000271439.1	AC246785.4	processed_pseudogene	1	ENSG00000271291.1	AC245014.2	N/A
ENSG00000271466.1	CICP24	processed_pseudogene	1	ENSG00000277253.1	AC118758.2	N/A
ENSG00000271627.1	AC027612.4	processed_pseudogene	1	ENSG00000242943.1	NKAIN1P1	N/A
ENSG00000271650.1	AL031601.1	processed_pseudogene	4	ENSG00000227679.1,ENSG00000279615.1,ENSG00000235147.1,ENSG00000237358.1	AL133173.1,AC128677.1,CR381572.2,AC007064.1	N/A
ENSG00000271696.1	AC023141.13	processed_pseudogene	1	ENSG00000270749.1	AC064862.7	N/A
ENSG00000273813.1	AC123788.2	processed_pseudogene	1	ENSG00000276951.1	AC109309.2	N/A
ENSG00000273900.1	CR848007.2	processed_pseudogene	2	ENSG00000234812.1,ENSG00000276257.1	BX664727.2,AL513478.1	N/A
ENSG00000273999.1	RBM17P2	processed_pseudogene	2	ENSG00000237207.2,ENSG00000226625.1	RBM17P1,RBM17P3	N/A
ENSG00000274502.1	ANKRD20A6P	processed_pseudogene	1	ENSG00000279381.1	CR392039.2	N/A
ENSG00000275296.1	AC241377.2	processed_pseudogene	2	ENSG00000226500.2,ENSG00000237503.2	AC239798.2,AC243772.1	N/A
ENSG00000275928.2	REXO1L11P	processed_pseudogene	1	ENSG00000276540.1	REXO1L10P	N/A
ENSG00000275945.1	EIF3FP1	processed_pseudogene	1	ENSG00000279081.2	AL356585.1	N/A
ENSG00000276894.1	RAB28P4	processed_pseudogene	3	ENSG00000226108.2,ENSG00000236825.2,ENSG00000227353.1	RAB28P2,RAB28P1,RAB28P3	N/A
ENSG00000277297.1	ATP5F1AP10	processed_pseudogene	3	ENSG00000234720.3,ENSG00000241571.2,ENSG00000234861.2	ATP5F1AP7,ATP5F1AP1,ATP5F1AP8	N/A
ENSG00000277367.1	AL929601.4	processed_pseudogene	4	ENSG00000257635.2,ENSG00000231565.1,ENSG00000257432.1,ENSG00000274649.1	AL512310.4,CR383656.4,NEK2P2,AL512624.1	N/A
ENSG00000277435.1	AC138649.2	processed_pseudogene	1	ENSG00000260844.2	AC055876.4	N/A
ENSG00000277508.1	BSNDP3	processed_pseudogene	1	ENSG00000275048.1	BSNDP1	N/A
ENSG00000277598.1	BX088702.1	processed_pseudogene	1	ENSG00000276868.1	AL353626.2	N/A
ENSG00000277952.1	AC092745.3	processed_pseudogene	2	ENSG00000255522.1,ENSG00000254805.1	SNRPCP14,SNRPCP5	N/A
ENSG00000278301.1	GRAMD4P3	processed_pseudogene	2	ENSG00000274369.1,ENSG00000235992.1	GRAMD4P2,GRAMD4P4	N/A
ENSG00000278486.1	YRDCP1	processed_pseudogene	1	ENSG00000236745.2	YRDCP2	N/A
ENSG00000279177.1	CTBP2P9	processed_pseudogene	2	ENSG00000280330.1,ENSG00000235857.1	CTBP2P1,CTBP2P10	N/A
ENSG00000279720.1	SOWAHCP2	processed_pseudogene	1	ENSG00000278631.1	SOWAHCP5	N/A
ENSG00000281490.1	CICP14	processed_pseudogene	1	ENSG00000278455.1	AL606534.5	N/A
ENSG00000282879.1	AC095038.3	processed_pseudogene	1	ENSG00000236574.1	AC092634.5	N/A
ENSG00000282968.1	AGGF1P10	processed_pseudogene	1	ENSG00000241532.1	AGGF1P3	N/A
ENSG00000283483.1	AC068205.4	processed_pseudogene	1	ENSG00000254512.1	PHBP2	N/A
ENSG00000285445.1	TUSC2P2	processed_pseudogene	1	ENSG00000285470.1	TUSC2P1	N/A
ENSG00000287800.1	ABBA01045074.2	processed_pseudogene	1	ENSG00000267085.1	AL512605.2	N/A
ENSG00000288349.1	AC139272.1	processed_pseudogene	2	ENSG00000251158.1,ENSG00000233974.3	AC131392.2,AC138951.1	N/A
ENSG00000288434.1	AC084851.4	processed_pseudogene	2	ENSG00000255162.1,ENSG00000254916.1	AP004833.2,AP004607.4	N/A
ENSG00000001631.15	KRIT1	protein_coding	1	ENSG00000285953.1	AC000120.4	N/A
ENSG00000006625.18	GGCT	protein_coding	1	ENSG00000281039.1	AC005154.5	N/A
ENSG00000013297.11	CLDN11	protein_coding	1	ENSG00000285218.1	AC026316.4	N/A
ENSG00000033050.9	ABCF2	protein_coding	1	ENSG00000285292.1	ABCF2	N/A
ENSG00000078399.19	HOXA9	protein_coding	1	ENSG00000257184.3	AC004080.3	N/A
ENSG00000080819.9	CPOX	protein_coding	1	ENSG00000285635.1	AC021660.3	N/A
ENSG00000088876.13	ZNF343	protein_coding	1	ENSG00000256566.1	AL049650.2	N/A
ENSG00000091009.8	RBM27	protein_coding	1	ENSG00000275740.1	AC091959.3	N/A
ENSG00000100101.15	Z83844.1	protein_coding	1	ENSG00000273899.5	NOL12	N/A
ENSG00000104774.13	MAN2B1	protein_coding	1	ENSG00000269242.1	AC010422.3	N/A
ENSG00000104818.14	CGB2	protein_coding	1	ENSG00000267631.4	CGB1	N/A
ENSG00000106546.14	AHR	protein_coding	1	ENSG00000283321.1	AC019117.4	N/A
ENSG00000107338.10	SHB	protein_coding	1	ENSG00000255872.3	AL138752.2	N/A
ENSG00000109072.14	VTN	protein_coding	1	ENSG00000273171.1	AC002094.3	N/A
ENSG00000110811.20	P3H3	protein_coding	1	ENSG00000250510.8	GPR162	N/A
ENSG00000114395.10	CYB561D2	protein_coding	1	ENSG00000272104.1	Z84492.2	N/A
ENSG00000117461.15	PIK3R3	protein_coding	1	ENSG00000278139.1	AL358075.4	N/A
ENSG00000119673.14	ACOT2	protein_coding	1	ENSG00000184227.8	ACOT1	N/A
ENSG00000120669.16	SOHLH2	protein_coding	1	ENSG00000250709.1	CCDC169-SOHLH2	N/A
ENSG00000130035.8	GALNT8	protein_coding	1	ENSG00000151079.7	KCNA6	N/A
ENSG00000130283.9	GDF1	protein_coding	1	ENSG00000223802.7	CERS1	N/A
ENSG00000131152.4	AC010531.1	protein_coding	1	ENSG00000260456.6	C16orf95	N/A
ENSG00000132612.16	VPS4A	protein_coding	1	ENSG00000260914.3	AC026464.4	N/A
ENSG00000133124.11	IRS4	protein_coding	1	ENSG00000260548.1	AL035425.3	N/A
ENSG00000133983.16	COX16	protein_coding	1	ENSG00000258644.6	SYNJ2BP-COX16	N/A
ENSG00000134287.10	ARF3	protein_coding	1	ENSG00000272822.2	AC073610.2	N/A
ENSG00000135316.18	SYNCRIP	protein_coding	1	ENSG00000271793.1	AL589666.1	N/A
ENSG00000136698.9	CFC1	protein_coding	1	ENSG00000152093.8	CFC1B	N/A
ENSG00000136869.16	TLR4	protein_coding	1	ENSG00000285082.2	AL160272.2	N/A
ENSG00000138185.20	ENTPD1	protein_coding	1	ENSG00000270099.1	AL365273.2	N/A
ENSG00000151006.7	PRSS53	protein_coding	2	ENSG00000255439.6,ENSG00000167397.15	VKORC1,AC135050.2	N/A
ENSG00000152443.13	ZNF776	protein_coding	1	ENSG00000269026.2	AC003006.1	N/A
ENSG00000152910.19	CNTNAP4	protein_coding	1	ENSG00000287694.1	AC106741.2	N/A
ENSG00000153779.11	TGIF2LX	protein_coding	1	ENSG00000176679.8	TGIF2LY	N/A
ENSG00000154114.12	TBCEL	protein_coding	1	ENSG00000285509.1	AP000646.1	N/A
ENSG00000155252.13	PI4K2A	protein_coding	2	ENSG00000249967.1,ENSG00000241935.9	AL355315.1,HOGA1	N/A
ENSG00000155269.12	GPR78	protein_coding	1	ENSG00000109625.19	CPZ	N/A
ENSG00000157315.5	TMED6	protein_coding	1	ENSG00000259900.5	AC026464.1	N/A
ENSG00000160202.7	CRYAA	protein_coding	1	ENSG00000276076.4	CRYAA2	N/A
ENSG00000160299.17	PCNT	protein_coding	1	ENSG00000286224.1	AP000471.1	N/A
ENSG00000160318.6	CLDND2	protein_coding	1	ENSG00000269403.1	AC008750.8	0.3
ENSG00000163646.11	CLRN1	protein_coding	1	ENSG00000260234.5	AC020636.2	N/A
ENSG00000163867.17	ZMYM6	protein_coding	3	ENSG00000243749.1,ENSG00000284773.1,ENSG00000271741.1	TMEM35B,AC114490.3,AC114490.2	N/A
ENSG00000164252.13	AGGF1	protein_coding	1	ENSG00000285000.1	AC008581.2	N/A
ENSG00000166984.12	TCP10L2	protein_coding	1	ENSG00000203690.12	TCP10	N/A
ENSG00000168412.6	MTNR1A	protein_coding	1	ENSG00000272297.2	AC018709.1	N/A
ENSG00000169955.7	ZNF747	protein_coding	1	ENSG00000261459.1	AC002310.4	N/A
ENSG00000170152.5	AL391987.1	protein_coding	1	ENSG00000286079.1	AL627230.5	N/A
ENSG00000170379.20	TCAF2	protein_coding	1	ENSG00000283528.2	TCAF2C	0.5
ENSG00000170540.15	ARL6IP1	protein_coding	1	ENSG00000260342.2	AC138811.2	N/A
ENSG00000171488.15	LRRC8C	protein_coding	1	ENSG00000271949.1	AC093423.3	N/A
ENSG00000171711.3	DEFB4A	protein_coding	1	ENSG00000177257.3	DEFB4B	N/A
ENSG00000172738.12	TMEM217	protein_coding	1	ENSG00000286105.1	AL353579.1	N/A
ENSG00000172789.3	HOXC5	protein_coding	2	ENSG00000180818.5,ENSG00000273049.1	AC012531.3,HOXC10	0.3
ENSG00000173451.7	THAP2	protein_coding	1	ENSG00000258064.1	AC073612.1	N/A
ENSG00000173535.14	TNFRSF10C	protein_coding	1	ENSG00000284956.1	AC107959.5	N/A
ENSG00000175768.13	TOMM5	protein_coding	1	ENSG00000256966.6	AL513165.2	N/A
ENSG00000176269.3	OR4F21	protein_coding	3	ENSG00000230178.1,ENSG00000284733.1,ENSG00000284662.1	OR4F3,OR4F29,OR4F16	N/A
ENSG00000176490.5	DIRAS1	protein_coding	2	ENSG00000141873.11,ENSG00000267001.1	AC006538.2,SLC39A3	0.5
ENSG00000176782.3	DEFB104A	protein_coding	1	ENSG00000177023.2	DEFB104B	N/A
ENSG00000177243.3	DEFB103B	protein_coding	1	ENSG00000176797.4	DEFB103A	N/A
ENSG00000178934.5	LGALS7B	protein_coding	1	ENSG00000205076.4	LGALS7	N/A
ENSG00000179304.16	FAM156B	protein_coding	1	ENSG00000268350.7	FAM156A	N/A
ENSG00000179630.11	LACC1	protein_coding	1	ENSG00000281883.1	AL512506.3	N/A
ENSG00000180043.11	FAM71E2	protein_coding	1	ENSG00000267706.3	AC020922.1	0.5
ENSG00000180509.12	KCNE1	protein_coding	1	ENSG00000276289.4	KCNE1B	N/A
ENSG00000181885.18	CLDN7	protein_coding	1	ENSG00000262302.1	AC003688.2	N/A
ENSG00000182315.9	MBD3L3	protein_coding	2	ENSG00000205718.9,ENSG00000237247.6	MBD3L5,MBD3L4	N/A
ENSG00000182330.10	PRAMEF8	protein_coding	1	ENSG00000204510.5	PRAMEF7	N/A
ENSG00000183336.8	BOLA2	protein_coding	1	ENSG00000169627.9	BOLA2B	N/A
ENSG00000183791.5	ELOA3D	protein_coding	1	ENSG00000278674.2	ELOA3B	N/A
ENSG00000183831.7	ANKRD45	protein_coding	1	ENSG00000285777.1	AL139142.2	N/A
ENSG00000184492.6	FOXD4L1	protein_coding	3	ENSG00000187559.6,ENSG00000273514.1,ENSG00000170122.5	FOXD4L6,FOXD4,FOXD4L3	N/A
ENSG00000185176.13	AQP12B	protein_coding	1	ENSG00000184945.14	AQP12A	0.4
ENSG00000186572.2	DEFB107A	protein_coding	1	ENSG00000198129.3	DEFB107B	N/A
ENSG00000186579.3	DEFB106A	protein_coding	1	ENSG00000187082.2	DEFB106B	N/A
ENSG00000186645.9	SPDYE17	protein_coding	7	ENSG00000286038.1,ENSG00000286137.1,ENSG00000262461.6,ENSG00000273520.5,ENSG00000214300.7,ENSG00000286014.1,ENSG00000286228.1	SPDYE8P,SPDYE9P,AC211486.11,SPDYE3,SPDYE11,AC211486.10,AC211486.12	N/A
ENSG00000186660.15	ZFP91	protein_coding	1	ENSG00000255073.8	ZFP91-CNTF	N/A
ENSG00000186788.13	SPATA31D3	protein_coding	1	ENSG00000189357.8	SPATA31D4	N/A
ENSG00000187650.4	VMAC	protein_coding	1	ENSG00000267314.1	AC104532.1	N/A
ENSG00000188051.7	TMEM221	protein_coding	1	ENSG00000269035.1	AC010319.2	N/A
ENSG00000188223.9	AD000671.1	protein_coding	1	ENSG00000205155.8	PSENEN	N/A
ENSG00000189052.7	CGB5	protein_coding	1	ENSG00000104827.12	CGB3	0.5
ENSG00000189090.7	FAM25G	protein_coding	1	ENSG00000276430.3	FAM25C	N/A
ENSG00000189253.7	TRIM64B	protein_coding	1	ENSG00000204450.8	TRIM64	N/A
ENSG00000196081.9	ZNF724	protein_coding	1	ENSG00000283201.1	AC092329.3	N/A
ENSG00000196240.4	OR2T2	protein_coding	1	ENSG00000177151.4	OR2T35	N/A
ENSG00000196242.10	OR2C3	protein_coding	1	ENSG00000284824.1	GCSAML-AS1	N/A
ENSG00000196539.3	OR2T3	protein_coding	1	ENSG00000183310.3	OR2T34	N/A
ENSG00000197062.11	ZSCAN26	protein_coding	1	ENSG00000276302.1	AL021997.3	N/A
ENSG00000197114.11	ZGPAT	protein_coding	1	ENSG00000273154.3	AL121845.3	N/A
ENSG00000197991.11	AL592490.1	protein_coding	1	ENSG00000280165.1	PCDH20	N/A
ENSG00000198021.7	SPANXA1	protein_coding	2	ENSG00000227234.2,ENSG00000198573.7	SPANXC,SPANXB1	N/A
ENSG00000198077.10	CYP2A7	protein_coding	1	ENSG00000255974.8	CYP2A6	N/A
ENSG00000198390.5	KRTAP13-1	protein_coding	2	ENSG00000240432.3,ENSG00000186971.3	KRTAP13-4,KRTAP13-3	N/A
ENSG00000198466.12	ZNF587	protein_coding	1	ENSG00000268750.7	AC010522.1	N/A
ENSG00000198894.8	CIPC	protein_coding	1	ENSG00000259164.1	AC007375.2	N/A
ENSG00000203661.4	OR2T5	protein_coding	1	ENSG00000182783.5	OR2T29	N/A
ENSG00000204174.8	NPY4R	protein_coding	1	ENSG00000264717.5	NPY4R2	N/A
ENSG00000204779.2	FOXD4L5	protein_coding	1	ENSG00000184659.5	FOXD4L4	N/A
ENSG00000204918.3	PRR20B	protein_coding	4	ENSG00000229665.8,ENSG00000227151.4,ENSG00000234278.3,ENSG00000204919.1	PRR20C,PRR20A,PRR20E,PRR20D	N/A
ENSG00000204930.10	FAM221B	protein_coding	1	ENSG00000285645.1	AL133410.3	N/A
ENSG00000205236.6	AC105052.1	protein_coding	2	ENSG00000284981.1,ENSG00000267368.1	UPK3BL1,UPK3BL2	0.5
ENSG00000206549.13	AC109583.1	protein_coding	1	ENSG00000283706.2	PRSS50	N/A
ENSG00000212807.2	OR2A42	protein_coding	1	ENSG00000221970.2	OR2A1	0.4
ENSG00000213203.3	GIMAP1	protein_coding	1	ENSG00000281887.3	GIMAP1-GIMAP5	N/A
ENSG00000213648.10	SULT1A4	protein_coding	1	ENSG00000261052.5	SULT1A3	N/A
ENSG00000214753.4	HNRNPUL2	protein_coding	1	ENSG00000234857.2	HNRNPUL2-BSCL2	N/A
ENSG00000215193.12	PEX26	protein_coding	1	ENSG00000183785.15	TUBA8	N/A
ENSG00000221933.3	OR2A25	protein_coding	2	ENSG00000243896.4,ENSG00000180658.4	OR2A4,OR2A7	N/A
ENSG00000223547.10	ZNF844	protein_coding	1	ENSG00000286098.1	AC008770.4	N/A
ENSG00000223638.3	RFPL4A	protein_coding	1	ENSG00000229292.1	RFPL4AL1	N/A
ENSG00000224916.9	APOC4-APOC2	protein_coding	1	ENSG00000267467.4	APOC4	N/A
ENSG00000225950.8	NTF4	protein_coding	1	ENSG00000283663.1	AC008687.8	N/A
ENSG00000233136.2	USP17L11	protein_coding	3	ENSG00000228856.3,ENSG00000236125.3,ENSG00000237038.5	USP17L30,USP17L8,USP17L4	N/A
ENSG00000235699.3	CXorf51B	protein_coding	1	ENSG00000224440.1	CXorf51A	N/A
ENSG00000236446.3	CT47B1	protein_coding	1	ENSG00000228517.3	CT47A7	0.4
ENSG00000237700.2	PRAMEF33	protein_coding	1	ENSG00000187545.5	PRAMEF10	N/A
ENSG00000240247.7	DEFA1B	protein_coding	1	ENSG00000206047.2	DEFA1	N/A
ENSG00000240747.7	KRBOX1	protein_coding	1	ENSG00000273291.5	AC092042.3	N/A
ENSG00000241128.2	OR14A2	protein_coding	1	ENSG00000239395.2	AC118470.1	N/A
ENSG00000241489.8	AC244197.3	protein_coding	1	ENSG00000010404.18	IDS	N/A
ENSG00000241690.3	AL035460.1	protein_coding	2	ENSG00000258713.2,ENSG00000198326.9	C20orf141,TMEM239	N/A
ENSG00000241697.5	TMEFF1	protein_coding	1	ENSG00000251349.3	MSANTD3-TMEFF1	N/A
ENSG00000241839.10	PLEKHO2	protein_coding	1	ENSG00000249240.2	AC069368.1	N/A
ENSG00000242372.8	EIF6	protein_coding	1	ENSG00000261582.1	AL121753.1	N/A
ENSG00000250641.1	LY6G6F-LY6G6D	protein_coding	2	ENSG00000204424.9,ENSG00000244355.7	LY6G6F,LY6G6D	N/A
ENSG00000251201.8	TMED7-TICAM2	protein_coding	2	ENSG00000134970.14,ENSG00000243414.5	TICAM2,TMED7	N/A
ENSG00000251258.2	RFPL4B	protein_coding	1	ENSG00000281613.2	AL365214.2	N/A
ENSG00000251537.4	AC005324.3	protein_coding	1	ENSG00000221926.12	TRIM16	N/A
ENSG00000254709.8	IGLL5	protein_coding	2	ENSG00000211674.2,ENSG00000211675.2	IGLC1,IGLJ1	N/A
ENSG00000255071.3	SAA2-SAA4	protein_coding	1	ENSG00000148965.10	SAA4	N/A
ENSG00000256100.1	AP000721.1	protein_coding	1	ENSG00000176340.4	COX8A	N/A
ENSG00000256407.2	AL357673.1	protein_coding	1	ENSG00000215883.10	CYB5RL	N/A
ENSG00000257207.5	AC112229.3	protein_coding	3	ENSG00000256977.12,ENSG00000256671.6,ENSG00000284337.1	LIMS4,LIMS3,AC013271.1	N/A
ENSG00000258311.5	AC009779.4	protein_coding	2	ENSG00000135437.9,ENSG00000135441.7	BLOC1S1,RDH5	N/A
ENSG00000258417.3	AC100868.1	protein_coding	1	ENSG00000253117.5	OC90	N/A
ENSG00000258429.2	PDF	protein_coding	3	ENSG00000272617.3,ENSG00000213380.15,ENSG00000260371.1	AC026464.3,AC026464.6,COG8	N/A
ENSG00000258539.1	AC068896.3	protein_coding	1	ENSG00000203791.15	EEF1AKMT2	N/A
ENSG00000258588.3	TRIM6-TRIM34	protein_coding	1	ENSG00000121236.21	TRIM6	N/A
ENSG00000258790.1	AL121594.1	protein_coding	1	ENSG00000100890.16	PRORP	N/A
ENSG00000258881.6	AC007040.2	protein_coding	1	ENSG00000144043.12	TEX261	N/A
ENSG00000259060.7	AL163195.3	protein_coding	2	ENSG00000258436.1,ENSG00000173464.14	RNASE11,RNASE12	N/A
ENSG00000259075.6	POC1B-GALNT4	protein_coding	1	ENSG00000257594.4	GALNT4	N/A
ENSG00000259171.1	AL163636.3	protein_coding	1	ENSG00000214274.9	ANG	N/A
ENSG00000259522.3	AL136295.4	protein_coding	3	ENSG00000254692.1,ENSG00000254505.10,ENSG00000100926.15	CHMP4A,TM9SF1,AL136295.1	N/A
ENSG00000261408.7	TEN1-CDK3	protein_coding	1	ENSG00000257949.7	TEN1	N/A
ENSG00000261739.2	GOLGA8S	protein_coding	1	ENSG00000183629.13	GOLGA8G	0.5
ENSG00000261794.1	GOLGA8H	protein_coding	2	ENSG00000249931.4,ENSG00000261247.1	GOLGA8K,GOLGA8T	N/A
ENSG00000261796.1	ISY1-RAB43	protein_coding	1	ENSG00000172780.16	RAB43	N/A
ENSG00000262304.2	AC027796.3	protein_coding	1	ENSG00000197417.9	SHPK	N/A
ENSG00000262660.1	AC139530.2	protein_coding	1	ENSG00000262814.8	MRPL12	N/A
ENSG00000264187.1	AC055811.2	protein_coding	1	ENSG00000154803.13	FLCN	N/A
ENSG00000264668.2	AC138696.1	protein_coding	1	ENSG00000181638.19	ZFP41	N/A
ENSG00000265590.10	C21orf59-TCP10L	protein_coding	1	ENSG00000242220.9	TCP10L	N/A
ENSG00000265690.7	AC074143.1	protein_coding	1	ENSG00000135722.9	FBXL8	0.1
ENSG00000266086.3	AC015813.2	protein_coding	1	ENSG00000136450.13	SRSF1	N/A
ENSG00000267022.1	AC067968.1	protein_coding	1	ENSG00000159885.14	ZNF222	N/A
ENSG00000267699.2	AC091551.1	protein_coding	1	ENSG00000141642.9	ELAC1	N/A
ENSG00000268320.3	SCGB1C2	protein_coding	1	ENSG00000188076.3	SCGB1C1	N/A
ENSG00000268606.5	MAGEA2	protein_coding	1	ENSG00000183305.13	MAGEA2B	N/A
ENSG00000268738.3	HSFX2	protein_coding	1	ENSG00000171116.7	HSFX1	N/A
ENSG00000269226.7	TMSB15B	protein_coding	1	ENSG00000158427.15	TMSB15B	N/A
ENSG00000269955.2	FMC1-LUC7L2	protein_coding	1	ENSG00000164898.13	FMC1	N/A
ENSG00000271079.1	CTAGE15	protein_coding	4	ENSG00000236761.6,ENSG00000271321.1,ENSG00000244693.1,ENSG00000225932.3	CTAGE6,CTAGE9,CTAGE8,CTAGE4	0.5
ENSG00000272442.2	AL353588.1	protein_coding	1	ENSG00000178233.18	TMEM151B	N/A
ENSG00000272804.3	KRTAP10-7	protein_coding	1	ENSG00000215454.6	KRTAP10-4	0.4
ENSG00000272916.5	AC022400.7	protein_coding	1	ENSG00000166507.18	NDST2	N/A
ENSG00000273003.1	ARL2-SNX15	protein_coding	1	ENSG00000213465.8	ARL2	N/A
ENSG00000273088.2	AL713999.1	protein_coding	1	ENSG00000163463.11	KRTCAP2	N/A
ENSG00000273213.3	H3-2	protein_coding	1	ENSG00000183598.3	H3C13	N/A
ENSG00000273274.2	ZBTB8B	protein_coding	1	ENSG00000254553.1	AL033529.1	N/A
ENSG00000273294.1	C1QTNF3-AMACR	protein_coding	2	ENSG00000242110.8,ENSG00000082196.20	C1QTNF3,AMACR	N/A
ENSG00000273331.1	TM4SF19-TCTEX1D2	protein_coding	1	ENSG00000145107.15	TM4SF19	N/A
ENSG00000274226.5	TBC1D3H	protein_coding	5	ENSG00000274512.5,ENSG00000274611.3,ENSG00000274933.5,ENSG00000278299.5,ENSG00000275954.5	TBC1D3F,TBC1D3C,TBC1D3,TBC1D3I,TBC1D3L	0.5
ENSG00000274944.4	AL139260.3	protein_coding	1	ENSG00000131233.10	GJA9	N/A
ENSG00000275793.1	RIMBP3	protein_coding	1	ENSG00000274600.1	RIMBP3B	N/A
ENSG00000275993.3	SIK1B	protein_coding	1	ENSG00000142178.9	SIK1	0.2
ENSG00000277058.2	HNRNPCL3	protein_coding	1	ENSG00000179412.10	HNRNPCL4	N/A
ENSG00000278848.2	TP53TG3F	protein_coding	5	ENSG00000205457.11,ENSG00000205456.11,ENSG00000183632.14,ENSG00000275034.2,ENSG00000261509.6	TP53TG3D,TP53TG3B,TP53TG3C,TP53TG3E,TP53TG3	N/A
ENSG00000280571.2	AC006059.2	protein_coding	1	ENSG00000244607.7	CCDC13	N/A
ENSG00000282988.2	AL031777.2	protein_coding	2	ENSG00000196866.2,ENSG00000197409.7	H3C4,H2AC7	N/A
ENSG00000283765.1	AC131160.1	protein_coding	1	ENSG00000180834.7	MAP6D1	N/A
ENSG00000284292.1	AC004922.1	protein_coding	1	ENSG00000241685.10	ARPC1A	N/A
ENSG00000284306.1	SSU72P2	protein_coding	1	ENSG00000284546.1	SSU72P3	N/A
ENSG00000284341.1	AL807752.7	protein_coding	1	ENSG00000107317.13	PTGDS	0.5
ENSG00000284554.2	AL022318.4	protein_coding	1	ENSG00000243811.10	APOBEC3D	N/A
ENSG00000284626.1	AC091167.7	protein_coding	1	ENSG00000183208.12	GDPGP1	N/A
ENSG00000284776.1	AL121900.1	protein_coding	1	ENSG00000232388.4	SMIM26	N/A
ENSG00000284779.2	AC132217.2	protein_coding	2	ENSG00000254647.6,ENSG00000129965.15	INS-IGF2,INS	N/A
ENSG00000284934.1	AC048338.2	protein_coding	1	ENSG00000184047.19	DIABLO	N/A
ENSG00000284952.1	AC104472.3	protein_coding	1	ENSG00000169359.16	SLC33A1	N/A
ENSG00000285064.2	SMIM40	protein_coding	1	ENSG00000286920.1	SMIM40	N/A
ENSG00000285330.1	AC126283.2	protein_coding	1	ENSG00000123739.11	PLA2G12A	N/A
ENSG00000285620.1	AC084121.6	protein_coding	5	ENSG00000285950.1,ENSG00000285720.1,ENSG00000285913.1,ENSG00000285657.1,ENSG00000285687.1	AC084121.7,AC084121.8,AC134684.8,AC084121.11,AC084121.13	N/A
ENSG00000285713.1	AC098588.2	protein_coding	1	ENSG00000164162.14	ANAPC10	N/A
ENSG00000285816.1	AP000944.5	protein_coding	1	ENSG00000014138.9	POLA2	N/A
ENSG00000285839.1	AL445685.3	protein_coding	1	ENSG00000198841.4	KTI12	N/A
ENSG00000285854.1	AC010197.2	protein_coding	1	ENSG00000111716.14	LDHB	N/A
ENSG00000285868.1	AC008676.3	protein_coding	1	ENSG00000172568.5	FNDC9	N/A
ENSG00000285901.1	AC008012.1	protein_coding	1	ENSG00000118971.8	CCND2	N/A
ENSG00000285982.1	AC012213.5	protein_coding	1	ENSG00000164933.12	SLC25A32	N/A
ENSG00000286022.1	AL121899.2	protein_coding	1	ENSG00000125780.12	TGM3	N/A
ENSG00000286075.1	AC009412.1	protein_coding	1	ENSG00000178397.13	FAM220A	N/A
ENSG00000286237.1	ARMCX5-GPRASP2	protein_coding	1	ENSG00000198908.12	BHLHB9	N/A
ENSG00000286264.1	AP001453.5	protein_coding	1	ENSG00000173486.13	FKBP2	N/A
ENSG00000199404.1	RNA5SP250	rRNA	1	ENSG00000285912.1	AC104843.3	N/A
ENSG00000199837.1	RNA5SP71	rRNA	1	ENSG00000285609.1	AL450304.2	N/A
ENSG00000199839.1	RNA5SP150	rRNA	1	ENSG00000285546.1	AC007547.3	N/A
ENSG00000199900.1	RNA5SP463	rRNA	1	ENSG00000285674.1	AC010336.7	N/A
ENSG00000199953.1	RNA5SP443	rRNA	1	ENSG00000285757.1	AC003070.7	N/A
ENSG00000201532.1	RNA5SP194	rRNA	1	ENSG00000285956.1	AC011405.2	N/A
ENSG00000201931.1	RNA5SP172	rRNA	1	ENSG00000285574.1	AC078881.2	N/A
ENSG00000202248.1	RNA5SP85	rRNA	1	ENSG00000285626.1	AC011994.1	N/A
ENSG00000272351.1	RNA5SP506	rRNA	1	ENSG00000285776.1	AL158069.2	N/A
ENSG00000275305.1	RNA5SP528	rRNA	1	ENSG00000252289.1	RNA5SP519	N/A
ENSG00000277739.1	FP671120.4	rRNA	1	ENSG00000278189.1	RNA5-8SN1	N/A
ENSG00000222835.1	RNA5SP100	rRNA_pseudogene	4	ENSG00000276861.1,ENSG00000252830.2,ENSG00000222854.1,ENSG00000276442.1	RNA5SP59,AC006453.1,RNA5SP529,RNA5SP533	N/A
ENSG00000252149.1	RNA5SP315	rRNA_pseudogene	2	ENSG00000238405.1,ENSG00000252877.1	RNA5SP311,RNA5SP312	N/A
ENSG00000252020.1	AP000552.3	scaRNA	1	ENSG00000274625.1	AC023490.1	N/A
ENSG00000280466.1	SCARNA4	scaRNA	1	ENSG00000281394.1	SCARNA4	N/A
ENSG00000281159.1	AC112786.1	scaRNA	1	ENSG00000281516.1	AC112786.2	N/A
ENSG00000200132.1	RNU6-1021P	snRNA	2	ENSG00000207476.1,ENSG00000275174.1	AC060814.3,RNU6-286P	N/A
ENSG00000201789.1	RNU6-1071P	snRNA	2	ENSG00000252515.2,ENSG00000207149.1	RNU6-1171P,RNU6-465P	N/A
ENSG00000206585.1	RNVU1-7	snRNA	1	ENSG00000270722.1	RNVU1-31	N/A
ENSG00000206972.1	RNU6-17P	snRNA	1	ENSG00000207257.1	RNU6-18P	N/A
ENSG00000207097.1	RNU6-614P	snRNA	2	ENSG00000276183.1,ENSG00000222087.1	FO681491.2,RNU6-721P	N/A
ENSG00000207434.1	RNU6-1072P	snRNA	1	ENSG00000207511.1	RNU6-771P	N/A
ENSG00000212199.1	RNU6-127P	snRNA	2	ENSG00000251956.1,ENSG00000252223.1	RNU6-1049P,RNU6-617P	N/A
ENSG00000212216.1	RNU6-816P	snRNA	2	ENSG00000212516.1,ENSG00000212612.1	RNU6-1268P,RNU6-1239P	N/A
ENSG00000221725.1	RNU6ATAC25P	snRNA	1	ENSG00000274450.1	AC241929.1	N/A
ENSG00000222629.1	RNU2-42P	snRNA	1	ENSG00000277248.1	AC145613.1	N/A
ENSG00000252105.1	RNU1-143P	snRNA	3	ENSG00000277678.1,ENSG00000273516.1,ENSG00000275229.1	AC241377.1,RNU1-153P,RNU1-68P	N/A
ENSG00000252523.1	RNU6-267P	snRNA	1	ENSG00000252037.1	RNU6-162P	N/A
ENSG00000252821.1	RNU6-388P	snRNA	1	ENSG00000252857.1	RNU6-389P	N/A
ENSG00000272262.1	RNU6-89P	snRNA	1	ENSG00000252948.1	RNU6-1314P	N/A
ENSG00000273709.1	AC024051.1	snRNA	12	ENSG00000274062.1,ENSG00000278591.1,ENSG00000274862.1,ENSG00000275616.1,ENSG00000278774.1,ENSG00000277903.1,ENSG00000275219.1,ENSG00000274585.1,ENSG00000274452.1,ENSG00000274432.1,ENSG00000276596.1,ENSG00000278048.1	AC024051.7,RNU2-1,AC024051.2,AC024051.4,AC024051.6,AC024051.9,AC024051.11,AC024051.3,AC024051.5,AC024051.12,AC024051.10,AC024051.8	N/A
ENSG00000273768.1	RNVU1-29	snRNA	1	ENSG00000277918.1	RNVU1-28	N/A
ENSG00000276027.1	RNU12	snRNA	1	ENSG00000270022.3	Z93241.1	N/A
ENSG00000277029.1	RNU6-1192P	snRNA	1	ENSG00000277341.1	RNU6-489P	N/A
ENSG00000199927.2	AC025614.1	snoRNA	1	ENSG00000281710.1	AC025614.2	N/A
ENSG00000206785.1	SNORA15B-2	snoRNA	1	ENSG00000207062.1	SNORA15B-1	N/A
ENSG00000206987.1	AC135983.1	snoRNA	3	ENSG00000207430.1,ENSG00000207432.1,ENSG00000238519.1	AC120045.1,AC026150.1,AC019322.1	N/A
ENSG00000220986.1	AC010273.1	snoRNA	1	ENSG00000280894.1	SNORA50D	N/A
ENSG00000221398.1	AP000324.1	snoRNA	1	ENSG00000273614.1	CU633980.1	N/A
ENSG00000221420.2	SNORA81	snoRNA	1	ENSG00000283958.1	MIR1248	N/A
ENSG00000239002.3	SCARNA10	snoRNA	1	ENSG00000276232.1	AC006064.5	N/A
ENSG00000277492.1	AL627390.2	snoRNA	1	ENSG00000280704.1	SNORD3E	N/A
ENSG00000280636.1	AC096587.2	snoRNA	1	ENSG00000202216.2	AC096587.1	N/A
ENSG00000281295.1	Z69713.1	snoRNA	1	ENSG00000253007.2	SNORA50B	N/A
ENSG00000281863.1	AC034186.2	snoRNA	1	ENSG00000199815.2	AC034186.1	N/A
ENSG00000281910.1	SNORA50A	snoRNA	1	ENSG00000206952.3	SNORA50A	N/A
ENSG00000134297.6	PLEKHA8P1	transcribed_processed_pseudogene	1	ENSG00000269800.1	PLEKHA3P1	N/A
ENSG00000216306.3	KRT19P2	transcribed_processed_pseudogene	1	ENSG00000283998.1	MIR492	N/A
ENSG00000218020.3	THAP12P5	transcribed_processed_pseudogene	1	ENSG00000242753.2	AL445430.2	N/A
ENSG00000230596.3	GPAA1P2	transcribed_processed_pseudogene	3	ENSG00000240069.1,ENSG00000283684.1,ENSG00000273471.1	AC013268.5,GPAA1P1,AC112229.4	N/A
ENSG00000242575.1	AC012501.3	transcribed_processed_pseudogene	1	ENSG00000227400.2	AC012501.2	N/A
ENSG00000242779.7	ZNF702P	transcribed_processed_pseudogene	1	ENSG00000269082.1	AC010328.3	N/A
ENSG00000243981.4	AC064862.6	transcribed_processed_pseudogene	1	ENSG00000231484.1	AC023141.7	N/A
ENSG00000244306.11	AL589743.1	transcribed_processed_pseudogene	1	ENSG00000272872.1	AP000525.1	N/A
ENSG00000251429.1	AC098679.2	transcribed_processed_pseudogene	1	ENSG00000219201.4	AC138392.1	N/A
ENSG00000254156.1	MTND6P20	transcribed_processed_pseudogene	1	ENSG00000223955.1	MTND6P1	N/A
ENSG00000254727.1	PTP4A1P6	transcribed_processed_pseudogene	1	ENSG00000254733.1	AP001831.1	N/A
ENSG00000256167.1	ATF4P4	transcribed_processed_pseudogene	1	ENSG00000255870.1	AP003170.2	N/A
ENSG00000257224.1	CR383656.2	transcribed_processed_pseudogene	1	ENSG00000226474.1	AP000532.1	N/A
ENSG00000261259.1	AC142086.5	transcribed_processed_pseudogene	1	ENSG00000261727.2	AC142381.4	N/A
ENSG00000266777.1	SH3GL1P1	transcribed_processed_pseudogene	1	ENSG00000264943.1	SH3GL1P2	N/A
ENSG00000267733.5	AP005264.5	transcribed_processed_pseudogene	1	ENSG00000264503.1	AP001180.3	N/A
ENSG00000267744.1	AC022916.4	transcribed_processed_pseudogene	1	ENSG00000266981.1	AC022916.3	N/A
ENSG00000269837.1	IPO5P1	transcribed_processed_pseudogene	1	ENSG00000269107.1	AC092329.1	N/A
ENSG00000270533.2	CR382285.1	transcribed_processed_pseudogene	1	ENSG00000284116.1	AL772307.1	N/A
ENSG00000211451.12	GNRHR2	transcribed_unitary_pseudogene	1	ENSG00000259169.1	GNRHR2P1	N/A
ENSG00000106133.18	NSUN5P2	transcribed_unprocessed_pseudogene	1	ENSG00000223705.9	NSUN5P1	N/A
ENSG00000179799.9	OR7E22P	transcribed_unprocessed_pseudogene	2	ENSG00000206014.7,ENSG00000205847.6	OR7E161P,OR7E91P	N/A
ENSG00000206159.11	GYG2P1	transcribed_unprocessed_pseudogene	1	ENSG00000232226.2	ARSFP1	N/A
ENSG00000214433.4	GOLGA2P8	transcribed_unprocessed_pseudogene	1	ENSG00000275803.1	RN7SL736P	N/A
ENSG00000214646.8	COMMD4P1	transcribed_unprocessed_pseudogene	1	ENSG00000259909.1	AC100827.1	N/A
ENSG00000218052.5	ADAMTS7P4	transcribed_unprocessed_pseudogene	1	ENSG00000274376.4	ADAMTS7P1	N/A
ENSG00000228294.6	BMS1P17	transcribed_unprocessed_pseudogene	1	ENSG00000232775.6	BMS1P22	N/A
ENSG00000232457.4	SLC16A6P1	transcribed_unprocessed_pseudogene	2	ENSG00000272346.2,ENSG00000280299.1	AC037487.4,AC103810.8	N/A
ENSG00000237517.9	DGCR5	transcribed_unprocessed_pseudogene	2	ENSG00000283366.2,ENSG00000273032.2	DGCR9,AC000095.2	N/A
ENSG00000239969.5	AC091390.5	transcribed_unprocessed_pseudogene	1	ENSG00000242073.2	AC211429.2	N/A
ENSG00000240935.6	PLGLA	transcribed_unprocessed_pseudogene	1	ENSG00000233494.1	AC009963.2	N/A
ENSG00000241278.1	ENPP7P4	transcribed_unprocessed_pseudogene	1	ENSG00000239959.1	ENPP7P2	N/A
ENSG00000241361.8	SLC25A24P1	transcribed_unprocessed_pseudogene	1	ENSG00000238118.1	SLC25A24P2	N/A
ENSG00000241717.1	VWFP1	transcribed_unprocessed_pseudogene	1	ENSG00000273244.1	AC005301.1	N/A
ENSG00000250299.6	MRPS31P4	transcribed_unprocessed_pseudogene	1	ENSG00000273784.4	AL137058.2	N/A
ENSG00000254751.3	TRIM64DP	transcribed_unprocessed_pseudogene	1	ENSG00000223709.6	TRIM64EP	N/A
ENSG00000254978.2	ALG1L9P	transcribed_unprocessed_pseudogene	2	ENSG00000250794.2,ENSG00000249889.1	ALG1L12P,ALG1L11P	N/A
ENSG00000255157.1	DEFB130C	transcribed_unprocessed_pseudogene	1	ENSG00000232773.2	DEFB130D	N/A
ENSG00000255549.2	ENPP7P6	transcribed_unprocessed_pseudogene	1	ENSG00000254527.1	ENPP7P12	N/A
ENSG00000258130.8	AC106782.1	transcribed_unprocessed_pseudogene	1	ENSG00000258150.6	AC133555.3	N/A
ENSG00000268088.1	AC093063.1	transcribed_unprocessed_pseudogene	1	ENSG00000269460.1	AC005515.2	N/A
ENSG00000269332.5	GOLGA2P9	transcribed_unprocessed_pseudogene	3	ENSG00000240713.3,ENSG00000268823.2,ENSG00000269025.2	AC011467.4,AC011467.3,RN7SL860P	N/A
ENSG00000270231.4	NBPF8	transcribed_unprocessed_pseudogene	1	ENSG00000272150.5	NBPF25P	N/A
ENSG00000275340.1	FGD5P1	transcribed_unprocessed_pseudogene	1	ENSG00000180438.15	TPRXL	N/A
ENSG00000276832.2	AL354718.3	transcribed_unprocessed_pseudogene	5	ENSG00000230804.2,ENSG00000279062.1,ENSG00000233765.1,ENSG00000268951.1,ENSG00000279414.1	C2orf27AP3,AL772155.3,CR392039.3,AL591479.1,CR382287.1	N/A
ENSG00000277778.2	PGM5P2	transcribed_unprocessed_pseudogene	2	ENSG00000225398.3,ENSG00000284986.1	PGM5P4,AL449043.2	N/A
ENSG00000278887.2	AC106782.6	transcribed_unprocessed_pseudogene	1	ENSG00000279228.2	AC133555.5	N/A
ENSG00000282785.1	AC140479.6	transcribed_unprocessed_pseudogene	1	ENSG00000282304.1	AC140479.5	N/A
ENSG00000283709.1	FAM238C	transcribed_unprocessed_pseudogene	1	ENSG00000233261.3	FAM238A	N/A
ENSG00000284627.1	AC079781.4	transcribed_unprocessed_pseudogene	5	ENSG00000284663.1,ENSG00000284617.1,ENSG00000284698.1,ENSG00000284728.1,ENSG00000284603.1	AC134684.6,AF228730.6,AC084121.4,AC068587.6,AC105233.4	N/A
ENSG00000284673.1	AC092865.3	transcribed_unprocessed_pseudogene	2	ENSG00000284660.1,ENSG00000284613.1	AC092902.5,AC068587.5	N/A
ENSG00000231590.2	AC235565.1	unitary_pseudogene	1	ENSG00000273746.1	AC234791.1	N/A
ENSG00000234680.1	VN2R3P	unitary_pseudogene	1	ENSG00000276204.1	BX005195.1	N/A
ENSG00000267676.1	THA1P	unitary_pseudogene	1	ENSG00000279886.1	AC087645.3	N/A
ENSG00000111788.10	AC009533.1	unprocessed_pseudogene	1	ENSG00000214826.5	DDX12P	N/A
ENSG00000157965.11	SSX8P	unprocessed_pseudogene	1	ENSG00000171483.13	SSX6P	N/A
ENSG00000166013.11	TRIM53BP	unprocessed_pseudogene	1	ENSG00000225581.3	TRIM53AP	N/A
ENSG00000177306.4	OR7E125P	unprocessed_pseudogene	3	ENSG00000233176.3,ENSG00000254715.3,ENSG00000227013.3	OR7E154P,OR7E157P,OR7E96P	N/A
ENSG00000177910.7	SPATA31C2	unprocessed_pseudogene	1	ENSG00000230246.7	SPATA31C1	N/A
ENSG00000180770.3	OR7E129P	unprocessed_pseudogene	1	ENSG00000235855.3	OR7E145P	N/A
ENSG00000182565.8	OR4C2P	unprocessed_pseudogene	1	ENSG00000237610.1	OR4C50P	N/A
ENSG00000185390.2	FGF7P2	unprocessed_pseudogene	1	ENSG00000264061.1	FGF7P1	N/A
ENSG00000189014.7	SHLD2P3	unprocessed_pseudogene	1	ENSG00000165874.13	SHLD2P1	N/A
ENSG00000189166.6	TNRC18P3	unprocessed_pseudogene	1	ENSG00000223566.1	TNRC18P2	N/A
ENSG00000204705.3	UBTFL5	unprocessed_pseudogene	1	ENSG00000204699.4	UBTFL3	N/A
ENSG00000205879.5	FAM90A2P	unprocessed_pseudogene	1	ENSG00000251402.3	FAM90A25P	N/A
ENSG00000205946.1	USP17L6P	unprocessed_pseudogene	4	ENSG00000254923.1,ENSG00000235778.1,ENSG00000254423.1,ENSG00000255211.1	AC130366.1,AC130365.1,AC130360.1,AC087203.1	N/A
ENSG00000205989.1	DEFB109C	unprocessed_pseudogene	1	ENSG00000206034.1	DEFB109B	N/A
ENSG00000214351.5	OR1X5P	unprocessed_pseudogene	1	ENSG00000272494.1	OR1X1P	N/A
ENSG00000214660.6	SLC29A4P2	unprocessed_pseudogene	1	ENSG00000214668.4	SLC29A4P1	N/A
ENSG00000215567.5	AC138701.1	unprocessed_pseudogene	1	ENSG00000215398.11	CR383658.1	N/A
ENSG00000223406.1	XKRYP5	unprocessed_pseudogene	1	ENSG00000231026.1	XKRYP4	N/A
ENSG00000223602.2	AC125634.1	unprocessed_pseudogene	1	ENSG00000276963.1	AL353626.3	N/A
ENSG00000223636.1	UBE2Q2P5Y	unprocessed_pseudogene	1	ENSG00000225491.1	UBE2Q2P4Y	N/A
ENSG00000223703.1	AC027612.1	unprocessed_pseudogene	2	ENSG00000283214.1,ENSG00000279124.1	AC006453.4,AL356585.2	N/A
ENSG00000223816.5	IGKV1OR2-2	unprocessed_pseudogene	5	ENSG00000204776.6,ENSG00000204780.5,ENSG00000237592.2,ENSG00000230481.2,ENSG00000235235.6	IGKV1OR22-5,IGKV1OR9-1,IGKV1OR2-1,IGKV1OR10-1,IGKV1OR-3	N/A
ENSG00000223917.1	AC009237.1	unprocessed_pseudogene	1	ENSG00000236847.1	AC018892.2	N/A
ENSG00000223931.2	AC142381.1	unprocessed_pseudogene	1	ENSG00000270318.1	IGHV3OR16-11	N/A
ENSG00000224435.2	NF1P6	unprocessed_pseudogene	3	ENSG00000278143.1,ENSG00000258027.2,ENSG00000278184.1	NF1P11,NF1P7,NF1P4	N/A
ENSG00000225189.1	REREP1Y	unprocessed_pseudogene	1	ENSG00000235014.1	REREP2Y	N/A
ENSG00000225256.1	TRAPPC2P5	unprocessed_pseudogene	2	ENSG00000249606.1,ENSG00000228465.1	TRAPPC2P7,TRAPPC2P10	N/A
ENSG00000225508.1	SSXP5	unprocessed_pseudogene	1	ENSG00000226867.1	AC244505.4	N/A
ENSG00000226075.2	PHKG1P1	unprocessed_pseudogene	1	ENSG00000244550.1	AC006455.8	N/A
ENSG00000226401.3	AC006015.1	unprocessed_pseudogene	1	ENSG00000225244.3	AC069152.1	N/A
ENSG00000226750.1	AL360271.2	unprocessed_pseudogene	1	ENSG00000234941.1	AL117339.3	N/A
ENSG00000227102.2	OR2AS1P	unprocessed_pseudogene	1	ENSG00000271934.2	OR2AS2P	N/A
ENSG00000227159.8	DDX11L16	unprocessed_pseudogene	1	ENSG00000233614.6	DDX11L10	N/A
ENSG00000227919.1	AL353997.1	unprocessed_pseudogene	1	ENSG00000263976.1	YWHAEP3	N/A
ENSG00000228578.1	TUBB1P2	unprocessed_pseudogene	1	ENSG00000249726.1	TUBB1P1	N/A
ENSG00000229286.1	AP000522.1	unprocessed_pseudogene	1	ENSG00000277252.1	AL589743.7	N/A
ENSG00000229509.1	AC244023.1	unprocessed_pseudogene	3	ENSG00000275129.1,ENSG00000271644.1,ENSG00000270767.1	AC243994.1,AL356157.2,AC242498.1	N/A
ENSG00000229670.2	PKP4P1	unprocessed_pseudogene	1	ENSG00000240286.1	MEAF6P1	N/A
ENSG00000230343.1	AC018892.1	unprocessed_pseudogene	2	ENSG00000230083.1,ENSG00000238162.1	AC009237.4,AC009237.11	N/A
ENSG00000230772.1	VN1R108P	unprocessed_pseudogene	1	ENSG00000226465.3	AL390198.1	N/A
ENSG00000231331.1	AC103563.3	unprocessed_pseudogene	2	ENSG00000274835.1,ENSG00000270685.1	IGHV1OR15-6,AC100757.2	N/A
ENSG00000233430.3	AC239798.1	unprocessed_pseudogene	3	ENSG00000283752.1,ENSG00000234232.7,ENSG00000275585.2	AC241585.3,AC241377.3,AC243772.3	N/A
ENSG00000233531.1	DEFA10P	unprocessed_pseudogene	1	ENSG00000215378.3	DEFT1P	N/A
ENSG00000234903.1	AC133104.1	unprocessed_pseudogene	1	ENSG00000236026.1	AC009237.7	N/A
ENSG00000236504.2	AC087499.5	unprocessed_pseudogene	1	ENSG00000227790.7	SPECC1P1	N/A
ENSG00000236956.2	NF1P8	unprocessed_pseudogene	1	ENSG00000285819.1	AC131180.1	N/A
ENSG00000237164.1	SLC25A15P2	unprocessed_pseudogene	2	ENSG00000227629.1,ENSG00000273872.1	SLC25A15P4,SLC25A15P1	N/A
ENSG00000237185.1	VN1R66P	unprocessed_pseudogene	1	ENSG00000230361.1	VN1R32P	N/A
ENSG00000237706.4	TRIM51EP	unprocessed_pseudogene	1	ENSG00000204455.7	TRIM51BP	N/A
ENSG00000237911.2	SRP68P3	unprocessed_pseudogene	2	ENSG00000266129.1,ENSG00000227689.1	SRP68P2,SRP68P1	N/A
ENSG00000238092.1	CEACAMP6	unprocessed_pseudogene	1	ENSG00000227349.1	CEACAMP7	N/A
ENSG00000238152.2	OR7E140P	unprocessed_pseudogene	2	ENSG00000205897.5,ENSG00000179170.11	OR7E136P,OR7E97P	N/A
ENSG00000242525.1	OR7E100P	unprocessed_pseudogene	1	ENSG00000168992.4	OR7E102P	N/A
ENSG00000243674.1	OR7E66P	unprocessed_pseudogene	1	ENSG00000234485.5	OR7E46P	N/A
ENSG00000249003.1	CLUHP4	unprocessed_pseudogene	2	ENSG00000282511.1,ENSG00000230468.1	CLUHP5,CLUHP10	N/A
ENSG00000249230.1	CDH12P2	unprocessed_pseudogene	3	ENSG00000253900.1,ENSG00000254335.1,ENSG00000253492.1	CDH12P1,CDH12P4,CDH12P3	N/A
ENSG00000250207.1	AC079776.2	unprocessed_pseudogene	2	ENSG00000258076.1,ENSG00000257751.2	AL512310.6,CR383656.11	N/A
ENSG00000250894.1	PRAMEF31P	unprocessed_pseudogene	1	ENSG00000251648.2	AC008958.1	N/A
ENSG00000251166.1	OR7E163P	unprocessed_pseudogene	1	ENSG00000198787.5	OR7E103P	N/A
ENSG00000251694.1	USP17L9P	unprocessed_pseudogene	1	ENSG00000255556.2	AC087203.2	N/A
ENSG00000253828.3	MTND2P38	unprocessed_pseudogene	1	ENSG00000234850.1	MTND2P3	N/A
ENSG00000254701.3	AC138866.2	unprocessed_pseudogene	1	ENSG00000215630.6	GUSBP9	N/A
ENSG00000254728.1	AC027369.3	unprocessed_pseudogene	1	ENSG00000255111.1	AP006587.2	N/A
ENSG00000254912.2	AC135983.4	unprocessed_pseudogene	3	ENSG00000215302.8,ENSG00000283345.1,ENSG00000223509.8	AC127502.1,AC127502.3,AC135983.3	N/A
ENSG00000255204.1	AC036111.2	unprocessed_pseudogene	1	ENSG00000265973.1	AP006587.5	N/A
ENSG00000255305.1	AP004607.7	unprocessed_pseudogene	1	ENSG00000254558.1	AP005435.1	N/A
ENSG00000255544.2	DEFB108D	unprocessed_pseudogene	3	ENSG00000254623.1,ENSG00000229907.3,ENSG00000215371.3	DEFB108A,DEFB108C,DEFB108E	N/A
ENSG00000257109.3	OR4F28P	unprocessed_pseudogene	5	ENSG00000266971.1,ENSG00000220212.1,ENSG00000224777.3,ENSG00000217874.2,ENSG00000286255.1	OR4F2P,OR4F1P,FO082796.2,OR4F8P,OR4F7P	N/A
ENSG00000257506.1	AC133555.1	unprocessed_pseudogene	4	ENSG00000261203.1,ENSG00000275654.1,ENSG00000278528.1,ENSG00000261419.1	AC106782.2,AC145285.7,AC138894.4,AC145285.4	N/A
ENSG00000258585.2	ZNF519P3	unprocessed_pseudogene	1	ENSG00000258799.1	ZNF519P2	N/A
ENSG00000258721.3	OR11H3P	unprocessed_pseudogene	1	ENSG00000279639.2	AC135068.5	N/A
ENSG00000259842.2	IGHV3OR16-16	unprocessed_pseudogene	2	ENSG00000197476.3,ENSG00000261834.2	AC034105.1,IGHV3OR16-15	N/A
ENSG00000259845.1	HERC2P10	unprocessed_pseudogene	1	ENSG00000254398.1	AC055876.2	N/A
ENSG00000259882.2	AC142384.1	unprocessed_pseudogene	1	ENSG00000258628.1	AC126603.1	N/A
ENSG00000260444.1	AC138749.2	unprocessed_pseudogene	1	ENSG00000261561.1	AC091304.5	N/A
ENSG00000261081.1	AC025678.2	unprocessed_pseudogene	1	ENSG00000259892.1	AC027139.1	N/A
ENSG00000261375.1	AC135983.5	unprocessed_pseudogene	1	ENSG00000260784.1	AC026150.3	N/A
ENSG00000261491.1	DNM1P31	unprocessed_pseudogene	1	ENSG00000260897.1	DNM1P30	N/A
ENSG00000261536.2	ABHD17AP9	unprocessed_pseudogene	3	ENSG00000260864.1,ENSG00000260159.1,ENSG00000260540.2	ABHD17AP8,ABHD17AP7,AC091304.2	N/A
ENSG00000261708.1	DNM1P32	unprocessed_pseudogene	3	ENSG00000274966.1,ENSG00000261792.1,ENSG00000259890.1	DNM1P50,DNM1P28,AC019322.5	N/A
ENSG00000261987.2	KYNUP1	unprocessed_pseudogene	2	ENSG00000263206.1,ENSG00000265746.1	KYNUP3,KYNUP2	N/A
ENSG00000262081.2	IL9RP4	unprocessed_pseudogene	1	ENSG00000229926.1	AL591424.1	N/A
ENSG00000262181.2	AP001005.1	unprocessed_pseudogene	2	ENSG00000237297.1,ENSG00000278130.1	AL713922.1,AL591424.3	N/A
ENSG00000265340.1	OR4K7P	unprocessed_pseudogene	1	ENSG00000218549.2	OR4K12P	N/A
ENSG00000267099.1	NTF6G	unprocessed_pseudogene	1	ENSG00000267685.2	NTF6B	N/A
ENSG00000267166.5	AC007993.1	unprocessed_pseudogene	1	ENSG00000282199.1	AC007993.3	N/A
ENSG00000268669.1	AC008687.5	unprocessed_pseudogene	1	ENSG00000267019.1	NTF6A	N/A
ENSG00000268711.1	AC008750.6	unprocessed_pseudogene	1	ENSG00000269253.1	SIGLEC21P	N/A
ENSG00000270831.1	NF1P1	unprocessed_pseudogene	2	ENSG00000281347.3,ENSG00000258997.2	NF1P2,NF1P9	N/A
ENSG00000270926.1	AC008013.4	unprocessed_pseudogene	2	ENSG00000255753.1,ENSG00000278635.1	AC141557.2,AC009533.3	N/A
ENSG00000273234.1	OR2A13P	unprocessed_pseudogene	1	ENSG00000240621.1	OR2AO1P	N/A
ENSG00000274962.1	TEX28P1	unprocessed_pseudogene	2	ENSG00000277008.1,ENSG00000277009.1	AC244097.1,TEX28P2	N/A
ENSG00000275060.1	PPP1R26P3	unprocessed_pseudogene	1	ENSG00000278008.1	PPP1R26P4	N/A
ENSG00000275140.1	SEC22B3P	unprocessed_pseudogene	2	ENSG00000277406.2,ENSG00000274423.1	SEC22B4P,SEC22B2P	N/A
ENSG00000275363.1	AC100757.3	unprocessed_pseudogene	5	ENSG00000260399.1,ENSG00000258797.2,ENSG00000277505.1,ENSG00000261497.1,ENSG00000261041.1	AC138749.3,AC091304.4,AC116165.3,AC023310.3,AC100756.1	N/A
ENSG00000275374.1	AC113385.3	unprocessed_pseudogene	1	ENSG00000227762.4	GUSBP8	N/A
ENSG00000275490.1	AC233263.2	unprocessed_pseudogene	1	ENSG00000277146.1	AC013734.1	N/A
ENSG00000276386.1	CNTNAP3P2	unprocessed_pseudogene	1	ENSG00000283541.1	BX005040.4	N/A
ENSG00000276845.1	CR769775.1	unprocessed_pseudogene	1	ENSG00000277109.1	AL935212.4	N/A
ENSG00000276964.1	DUX4L23	unprocessed_pseudogene	2	ENSG00000281058.1,ENSG00000278790.1	DUX4L12,DUX4L6	N/A
ENSG00000277647.1	AC126755.6	unprocessed_pseudogene	2	ENSG00000277920.1,ENSG00000254609.1	AC138969.5,AC136443.1	N/A
ENSG00000277862.1	PRAMEF34P	unprocessed_pseudogene	1	ENSG00000229978.1	PRAMEF36P	N/A
ENSG00000278110.1	SUSD2P2	unprocessed_pseudogene	1	ENSG00000226534.1	AP000552.1	N/A
ENSG00000278131.1	AC116050.1	unprocessed_pseudogene	4	ENSG00000277095.1,ENSG00000273825.1,ENSG00000283427.1,ENSG00000275767.1	AC244015.2,FP700111.2,AC006453.5,AC242852.2	N/A
ENSG00000280208.1	GGT4P	unprocessed_pseudogene	1	ENSG00000236969.2	GGT8P	N/A
ENSG00000280337.1	DUX4L25	unprocessed_pseudogene	2	ENSG00000281720.1,ENSG00000278664.1	DUX4L10,DUX4L8	N/A
ENSG00000281909.1	HERC2P7	unprocessed_pseudogene	6	ENSG00000259414.1,ENSG00000258488.2,ENSG00000261418.1,ENSG00000261401.1,ENSG00000274471.2,ENSG00000261581.1	AC100756.2,AC023310.1,AC091304.3,AC242376.1,HERC2P11,AC242376.2	N/A
ENSG00000282137.1	OR4G3P	unprocessed_pseudogene	2	ENSG00000268020.3,ENSG00000275771.1	OR4G4P,OR4G6P	N/A
ENSG00000282321.1	MTND1P7	unprocessed_pseudogene	1	ENSG00000226529.1	MTND1P1	N/A
ENSG00000282894.1	DUX4L33	unprocessed_pseudogene	1	ENSG00000231411.1	DUX4L31	N/A
ENSG00000283167.2	AC140479.7	unprocessed_pseudogene	1	ENSG00000283283.2	AC013268.4	N/A
ENSG00000283246.1	MEP1AP1	unprocessed_pseudogene	2	ENSG00000224537.1,ENSG00000284611.1	AL513478.2,MEP1AP4	N/A
ENSG00000283680.2	AC134980.1	unprocessed_pseudogene	2	ENSG00000258438.3,ENSG00000259324.2	OR11K1P,OR11K2P	N/A
ENSG00000284788.1	AC183088.1	unprocessed_pseudogene	2	ENSG00000285405.1,ENSG00000258494.1	OR11J5P,OR11J6P	N/A
ENSG00000284834.1	AC183088.2	unprocessed_pseudogene	2	ENSG00000283524.2,ENSG00000258855.1	OR11J7P,OR11J2P	N/A
ENSG00000285927.1	AC134684.10	unprocessed_pseudogene	1	ENSG00000285862.1	AC084121.10	N/A
ENSG00000270123.4	VTRNA2-1	vaultRNA	1	ENSG00000278815.1	AC005219.1	N/A
* The ratio is from SupplTable28. Genic copy number differences between bonobo and human based on sequence read-depth (WSSD){MLLICK WT AL, 2016;Prado-Martinez et al. 2013}

[truncated: 47 more sheets: SupplTable11, SupplTable12, SupplTable13, SupplTable14, SupplTable15, SupplTable16, SupplTable17, SupplTable18, SupplTable19, SupplTable20, SupplTable21, SupplTable22, SupplTable23, SupplTable24, SupplTable25, SupplTable26, SupplTable27, SupplTable28, SupplTable29, SupplTable30 …]
